# Supplementary material for: Effective data visualization strategies in untargeted metabolomics
Source: Nat Prod Rep. 2024 Dec 2;42(6):982–1019. doi: 10.1039/d4np00039k (PMC11610048; doi:10.1039/d4np00039k)
Supplement: NP-042-D4NP00039K-s002 [file NP-042-D4NP00039K-s002.zip]

Archive with 5 entries (5 files):
- main.tex
- references.bib
- visualization.bib
- figures/anscombe.pdf
- figures/dinosaur_dozen_x_shape.pdf
