# Supplementary material for: Effective data visualization strategies in untargeted metabolomics
Source: Nat Prod Rep. 2024 Dec 2;42(6):982–1019. doi: 10.1039/d4np00039k (PMC11610048; doi:10.1039/d4np00039k)
Supplement: NP-042-D4NP00039K-s002 [file NP-042-D4NP00039K-s002.zip › main.tex]

\documentclass{article}
\usepackage{authblk}
\usepackage{graphicx} % Required for inserting images
\usepackage{hyperref}
\usepackage{natbib}
\usepackage{rotating}
\usepackage{color}
\usepackage{svg}
\usepackage{lscape}
\usepackage[a4paper,top=1.5cm,bottom=1.5cm,left=2cm,right=2cm,marginparwidth=1.75cm]{geometry}
\setcitestyle{authoryear}
\newcommand{\alert}[1]{\textbf{[}\textcolor{magenta}{\textit{#1}}\textbf{]}}


\title{Supplement: Effective Data Visualization Strategies in Untargeted Metabolomics}


\author{Kevin Mildau,\textit{$^{a,\ddag,}$}$^{\ast}$
    Henry Ehlers,\textit{$^{b,\ddag,}$}$^{\ast}$  
    Mara Meisenburg,\textit{$^{c}$}
    Elena Del Pup,\textit{$^{a}$}
    Robert Koetsier,\textit{$^{a}$}
    Laura Rosina Torres Ortega,\textit{$^{a}$}
    Niek de Jonge,\textit{$^{a}$}
    Kumar Saurabh Singh,\textit{$^{a,d,e}$}
    Dora Ferreira,\textit{$^{f}$}
    Kgalaletso Othibeng,\textit{$^{g}$}
    Fidele Tugizimana,\textit{$^{g}$}
    Florian Huber,\textit{$^{h}$}
    and Justin J.J. van der Hooft.\textit{$^{a,g,}$}$^{\ast}$}

    
    %Author names go here instead of "Full name", etc.

\date{July 30, 2024}

\begin{document}


\maketitle


\begin{center}


%$\ast$ Corresponding authors: \href{email:kevin.mildau@wur.nl}{kevin.mildau@wur.nl}, \href{email:justin.vanderhooft@wur.nl}{justin.vanderhooft@wur.nl}

\end{center}

%%%FOOTNOTES%%%


\footnotetext{\textit{$^{a}$~ Bioinformatics Group, Wageningen University \& Research, Wageningen, the Netherlands}}
\footnotetext{\textit{$^{b}$~Visualization Group, Institute of Visual Computing and Human-Centered Technology, TU Wien, Vienna, Austria}}
\footnotetext{\textit{$^{c}$~Adaptation Physiology Group, Wageningen University \& Research, Wageningen, the Netherlands}}
\footnotetext{\textit{$^{d}$}~Maastricht University Faculty of Science and Engineering, Plant Functional Genomics
Maastricht, Limburg, the Netherlands}
\footnotetext{\textit{$^{e}$~Faculty of Environment, Science and Economy, University of Exeter, Penryl Cornwall, United Kingdom}}
\footnotetext{\textit{$^{f}$~NAICONS Srl, Milan, Italy}}
\footnotetext{\textit{$^{g}$~Department of Biochemistry, University of Johannesburg, Johannesburg, South Africa}}
\footnotetext{\textit{$^{h}$~Centre for Digitalisation and Digitality, Düsseldorf University of Applied Sciences, Düsseldorf, Germany}}
\footnotetext{\ddag~These authors contributed equally to this work (shared first authorship).}
\footnotetext{$\ast$~Corresponding authors: kevin.mildau@wur.nl, henry.ehlers@tuwien.ac.at, justin.vanderhooft@wur.nl.}

\section{Datasaurus \& Anscombe data examples}

\begin{table}[h]
\resizebox{\textwidth}{!}{%
\begin{tabular}{llllllllll}
 &
  Dataset &
  Average of X &
  Average of Y &
  Standard Deviation of X &
  Standard Deviation of Y &
  Correlation between X and Y &
  Linear Model Intercept &
  Linear Model Slope &
  Linear Model R-Squared \\
1  & Away             & 54.2661 & 47.8347 & 16.7698 & 26.9397 & -0.0641 & 53.4251 & -0.103  & 0.0041 \\
2  & Bullseye         & 54.2687 & 47.8308 & 16.7692 & 26.9357 & -0.0686 & 53.8095 & -0.1102 & 0.0047 \\
3  & Circle           & 54.2673 & 47.8377 & 16.76   & 26.93   & -0.0683 & 53.797  & -0.1098 & 0.0047 \\
4  & Dino             & 54.2633 & 47.8323 & 16.7651 & 26.9354 & -0.0645 & 53.453  & -0.1036 & 0.0042 \\
5  & Dots             & 54.2603 & 47.8398 & 16.7677 & 26.9302 & -0.0603 & 53.0983 & -0.0969 & 0.0036 \\
6  & High Lines       & 54.2688 & 47.8355 & 16.7667 & 26.94   & -0.0685 & 53.8088 & -0.1101 & 0.0047 \\
7  & Horizontal Lines & 54.2614 & 47.8303 & 16.7659 & 26.9399 & -0.0617 & 53.2111 & -0.0992 & 0.0038 \\
8  & Slant-Down       & 54.2678 & 47.8359 & 16.7668 & 26.9361 & -0.069  & 53.8497 & -0.1108 & 0.0048 \\
9  & Slant-Up         & 54.2659 & 47.8315 & 16.7689 & 26.9386 & -0.0686 & 53.8126 & -0.1102 & 0.0047 \\
10 & Star             & 54.2673 & 47.8395 & 16.769  & 26.9303 & -0.063  & 53.3267 & -0.1011 & 0.004  \\
11 & Vertical Lines   & 54.2699 & 47.837  & 16.77   & 26.9377 & -0.0694 & 53.8908 & -0.1116 & 0.0048 \\
12 & Wide Lines       & 54.2669 & 47.8316 & 16.77   & 26.9379 & -0.0666 & 53.6349 & -0.1069 & 0.0044 \\
13 & X-Shape          & 54.2602 & 47.8397 & 16.77   & 26.93   & -0.0656 & 53.5542 & -0.1053 & 0.0043
\end{tabular}%
}
\caption{Datasaurus data summary statistics for all twelve datasets and the \textbf{Dino}saur data. Averages, standard deviations, correlations between X and Y variables, and linear model outcomes for a model of Y given X are close to identical for all datasets.}
\label{tab:datasaurus}
\end{table}


% Please add the following required packages to your document preamble:
% \usepackage{graphicx}
\begin{table}[h]
\resizebox{\textwidth}{!}{%
\begin{tabular}{llllllllll}
 &
  dataset &
  Average of X &
  Average of Y &
  Standard Deviation of X &
  Standard Deviation of Y &
  Correlation between X and Y &
  Linear Model Intercept &
  Linear Model Slope &
  Linear Model R-Squared \\
1 & Anscombe Dataset 1 & 9 & 7.5009 & 3.3166 & 2.0316 & 0.8164 & 3.0001 & 0.5001 & 0.6665 \\
2 & Anscombe Dataset 2 & 9 & 7.5009 & 3.3166 & 2.0317 & 0.8162 & 3.0009 & 0.5    & 0.6662 \\
3 & Anscombe Dataset 3 & 9 & 7.5    & 3.3166 & 2.0304 & 0.8163 & 3.0025 & 0.4997 & 0.6663 \\
4 & Anscombe Dataset 4 & 9 & 7.5009 & 3.3166 & 2.0306 & 0.8165 & 3.0017 & 0.4999 & 0.6667
\end{tabular}%
}
\caption{Identical anscombe summary statistics for four datasets, each with very different scatter plots. }
\label{tab:anscombe}
\end{table}

\begin{figure}[htbp]
  \centering
  \includegraphics[width=\textwidth]{figures/anscombe.pdf}
  \caption{Anscombe data scatter plots. The four datasets show obvious differences in this representation that cannot be gleaned from summary statistics, and are very difficult to read from tabular data.}
  \label{fig:anscombe}
\end{figure}


\begin{figure}[htbp]
  \centering
  \includegraphics[width=0.7\textwidth]{figures/dinosaur_dozen_x_shape.pdf}
  \caption{The X-shape dataset from the datasaurus example. As for the other datasaurus datasets, this is indistinguishable from the \textbf{Dino}saurus or any of the other datasest via common summary statistics (see table \ref{tab:datasaurus})}
  \label{fig:datasaurus-x}
\end{figure}


\newpage

\section{Visualization Accessibility - Who will think of the Users?}
When evaluating the efficacy of a visual system, a core challenge, only truly tackled in recent years \cite{kim_accessible_2021}, is the need for such visualizations to remain accessible to the visually impaired or even blind \cite{elmqvist_visualization_2023} through, for example, sensory substitution \cite{chundury_towards_2022}. 
Here, instead of (solely) relying solely on visual channels to communicate data and information, non-visual channels, such as sound \cite{zhao_data_2008,loeliger_wayfinding_2014} or touch \cite{taher_exploring_2015,holloway_accessible_2018}, can be used to make such systems more accessible and inclusive. 
Here, several members of the visualization community have made concerted efforts to communicate the importance of inclusivity as well as provide guidelines on how to ensure one’s visualizations and visual system remain accessible \cite{schimpf_designing_2021,firat_inclusivity_2019,osiobe_enhancing_2024}. 
While such concerns may initially sound alien and strange to both metabolomics experts and developers alike, it is worth considering that, common especially among males, colorblindness is one of these visual impairments. 
Here, a small and easily implemented accessibility feature, both in visualizations for publication or interactive visualization systems, is usage of colorblind-friendly colormaps and scales \cite{nelli_color_2024}. 
Beyond the inclusive use of color, we strongly encourage especially developers to read these aforementioned reviews in order to think more generally about accessibility in their visualizations.

\section{Dataset Descriptions}

Brief Descriptions of the datasets used for generating figures.
\begin{enumerate}
    \item Natural Product Discovery Dataset: olive solid mill waste mushroom study (\cite{mushroom-data}) was used. The study obtained LC-MS/MS data and has a multi-sample statistical design component. 
    \item Spectral data (ESI negative ionization mode) from an untargeted metabolomics study investigating the effects of nutrient starvation on maize plants was used (Othibeng et al., 2024, unpublised). Tools such as FBMN, IIMN and Spec2Vec were explored to show the effects of different scoring methods on network clustering. So far, we only zoomed-into clustering differences of HCAs across the different tools (but other clusters belonging to different classes can also be explored).   
\end{enumerate}


\bibliographystyle{abbrvnat}
\bibliography{references,visualization}

\end{document}


% [\textcolor{magenta}{...}]
