# Supplementary material for: Effective data visualization strategies in untargeted metabolomics
Source: Nat Prod Rep. 2024 Dec 2;42(6):982–1019. doi: 10.1039/d4np00039k (PMC11610048; doi:10.1039/d4np00039k)
Supplement: NP-042-D4NP00039K-s002 [file NP-042-D4NP00039K-s002.zip › references.bib]

@Article{specxplore,
    author={Mildau, Kevin
    and Ehlers, Henry
    and Oesterle, Ian
    and Pristner, Manuel
    and Warth, Benedikt
    and Doppler, Maria
    and Bueschl, Christoph
    and Zanghellini, J{\"u}rgen
    and van der Hooft, Justin J. J.},
    title={Tailored Mass Spectral Data Exploration Using the SpecXplore Interactive Dashboard},
    journal={Analytical Chemistry},
    year={2024},
    month={Apr},
    day={02},
    publisher={American Chemical Society},
    issn={0003-2700},
    doi={10.1021/acs.analchem.3c04444},
    url={https://doi.org/10.1021/acs.analchem.3c04444}
}

@article {mushroom-data,
	author = {Soliman Khatib and Idan Pereman and Elizabeth Kostanda and Mitja M. Zdouc and Nirit Ezov and Ron Schweitzer and Justin J. J. van der Hooft},
	title = {Olive mill solid waste induces beneficial mushroom-specialized metabolite diversity: a computational metabolomics study},
	elocation-id = {2024.02.09.579616},
	year = {2024},
	doi = {10.1101/2024.02.09.579616},
	publisher = {Cold Spring Harbor Laboratory},
	URL = {https://www.biorxiv.org/content/early/2024/02/09/2024.02.09.579616},
	eprint = {https://www.biorxiv.org/content/early/2024/02/09/2024.02.09.579616.full.pdf},
	journal = {bioRxiv}
}

@article{maleki2019size,
    author={Maleki, Farhad
    and Ovens, Katie
    and McQuillan, Ian
    and Kusalik, Anthony J.},
    title={Size matters: how sample size affects the reproducibility and specificity of gene set analysis},
    journal={Human Genomics},
    year={2019},
    month={Oct},
    day={22},
    volume={13},
    number={1},
    pages={42},
    abstract={Gene set analysis is a well-established approach for interpretation of data from high-throughput gene expression studies. Achieving reproducible results is an essential requirement in such studies. One factor of a gene expression experiment that can affect reproducibility is the choice of sample size. However, choosing an appropriate sample size can be difficult, especially because the choice may be method-dependent. Further, sample size choice can have unexpected effects on specificity.},
    issn={1479-7364},
    doi={10.1186/s40246-019-0226-2},
    url={https://doi.org/10.1186/s40246-019-0226-2}
}

@article{globaltest,
    author = {Goeman, Jelle J. and van de Geer, Sara A. and de Kort, Floor and van Houwelingen, Hans C.},
    title = "{A global test for groups of genes: testing association with a clinical outcome}",
    journal = {Bioinformatics},
    volume = {20},
    number = {1},
    pages = {93-99},
    year = {2004},
    month = {01},
    issn = {1367-4803},
    doi = {10.1093/bioinformatics/btg382},
    url = {https://doi.org/10.1093/bioinformatics/btg382},
    eprint = {https://academic.oup.com/bioinformatics/article-pdf/20/1/93/48905237/bioinformatics\_20\_1\_93.pdf},
}

@misc{globaltest_package,
  doi = {10.18129/B9.BIOC.GLOBALTEST},
  url = {https://bioconductor.org/packages/globaltest},
  author = {Goeman,  Jelle and Oosting, Jan},
  title = {Globaltest: testing association of a group of genes with a clinical variable},
  publisher = {Bioconductor},
  version = {R package version 5.56.0},
  year = {2023}
}


@article{goemanCriticalReview,
    author = {Goeman, Jelle J. and Bühlmann, Peter},
    title = "{Analyzing gene expression data in terms of gene sets: methodological issues}",
    journal = {Bioinformatics},
    volume = {23},
    number = {8},
    pages = {980-987},
    year = {2007},
    month = {02},
    issn = {1367-4803},
    doi = {10.1093/bioinformatics/btm051},
    url = {https://doi.org/10.1093/bioinformatics/btm051},
    eprint = {https://academic.oup.com/bioinformatics/article-pdf/23/8/980/49821572/bioinformatics\_23\_8\_980.pdf},
}

@article{goemanHighDimensionalAlternative,
 ISSN = {13697412, 14679868},
 URL = {http://www.jstor.org/stable/3879286},
 author = {Jelle J. Goeman and Sara A. van de Geer and Hans C. van Houwelingen},
 journal = {Journal of the Royal Statistical Society. Series B (Statistical Methodology)},
 number = {3},
 pages = {477--493},
 publisher = {[Royal Statistical Society, Wiley]},
 title = {Testing against a High Dimensional Alternative},
 urldate = {2024-04-15},
 volume = {68},
 year = {2006}
}

@article{maleki2020review,
  title = {Gene Set Analysis: Challenges,  Opportunities,  and Future Research},
  volume = {11},
  ISSN = {1664-8021},
  url = {http://dx.doi.org/10.3389/fgene.2020.00654},
  DOI = {10.3389/fgene.2020.00654},
  journal = {Frontiers in Genetics},
  publisher = {Frontiers Media SA},
  author = {Maleki,  Farhad and Ovens,  Katie and Hogan,  Daniel J. and Kusalik,  Anthony J.},
  year = {2020},
  month = jun 
}

@article{rosatoAndSaccenti2018,
  title = {From correlation to causation: analysis of metabolomics data using systems biology approaches},
  volume = {14},
  ISSN = {1573-3890},
  url = {http://dx.doi.org/10.1007/s11306-018-1335-y},
  DOI = {10.1007/s11306-018-1335-y},
  number = {4},
  journal = {Metabolomics},
  publisher = {Springer Science and Business Media LLC},
  author = {Rosato,  Antonio and Tenori,  Leonardo and Cascante,  Marta and De Atauri Carulla,  Pedro Ramon and Martins dos Santos,  Vitor A. P. and Saccenti,  Edoardo},
  year = {2018},
  month = feb 
}

@article{McLuskey2021pals,
  title = {Ranking Metabolite Sets by Their Activity Levels},
  volume = {11},
  ISSN = {2218-1989},
  url = {http://dx.doi.org/10.3390/metabo11020103},
  DOI = {10.3390/metabo11020103},
  number = {2},
  journal = {Metabolites},
  publisher = {MDPI AG},
  author = {McLuskey,  Karen and Wandy,  Joe and Vincent,  Isabel and van der Hooft,  Justin J. J. and Rogers,  Simon and Burgess,  Karl and Daly,  Rónán},
  year = {2021},
  month = feb,
  pages = {103}
}

@article{lu2022mummichog,
  title = {Comprehensive investigation of pathway enrichment methods for functional interpretation of LC–MS global metabolomics data},
  volume = {24},
  ISSN = {1477-4054},
  url = {http://dx.doi.org/10.1093/bib/bbac553},
  DOI = {10.1093/bib/bbac553},
  number = {1},
  journal = {Briefings in Bioinformatics},
  publisher = {Oxford University Press (OUP)},
  author = {Lu,  Yao and Pang,  Zhiqiang and Xia,  Jianguo},
  year = {2022},
  month = dec 
}

@article{nothias2020fbmn,
  title = {Feature-based molecular networking in the GNPS analysis environment},
  volume = {17},
  ISSN = {1548-7105},
  url = {http://dx.doi.org/10.1038/s41592-020-0933-6},
  DOI = {10.1038/s41592-020-0933-6},
  number = {9},
  journal = {Nature Methods},
  publisher = {Springer Science and Business Media LLC},
  author = {Nothias,  Louis-Félix and Petras,  Daniel and Schmid,  Robin and D\"{u}hrkop,  Kai and Rainer,  Johannes and Sarvepalli,  Abinesh and Protsyuk,  Ivan and Ernst,  Madeleine and Tsugawa,  Hiroshi and Fleischauer,  Markus and Aicheler,  Fabian and Aksenov,  Alexander A. and Alka,  Oliver and Allard,  Pierre-Marie and Barsch,  Aiko and Cachet,  Xavier and Caraballo-Rodriguez,  Andres Mauricio and Da Silva,  Ricardo R. and Dang,  Tam and Garg,  Neha and Gauglitz,  Julia M. and Gurevich,  Alexey and Isaac,  Giorgis and Jarmusch,  Alan K. and Kameník,  Zdeněk and Kang,  Kyo Bin and Kessler,  Nikolas and Koester,  Irina and Korf,  Ansgar and Le Gouellec,  Audrey and Ludwig,  Marcus and Martin H.,  Christian and McCall,  Laura-Isobel and McSayles,  Jonathan and Meyer,  Sven W. and Mohimani,  Hosein and Morsy,  Mustafa and Moyne,  Oriane and Neumann,  Steffen and Neuweger,  Heiko and Nguyen,  Ngoc Hung and Nothias-Esposito,  Melissa and Paolini,  Julien and Phelan,  Vanessa V. and Pluskal,  Tomáš and Quinn,  Robert A. and Rogers,  Simon and Shrestha,  Bindesh and Tripathi,  Anupriya and van der Hooft,  Justin J. J. and Vargas,  Fernando and Weldon,  Kelly C. and Witting,  Michael and Yang,  Heejung and Zhang,  Zheng and Zubeil,  Florian and Kohlbacher,  Oliver and B\"{o}cker,  Sebastian and Alexandrov,  Theodore and Bandeira,  Nuno and Wang,  Mingxun and Dorrestein,  Pieter C.},
  year = {2020},
  month = aug,
  pages = {905–908}
}

@article{watrous2012molecular_networking,
  title = {Mass spectral molecular networking of living microbial colonies},
  volume = {109},
  ISSN = {1091-6490},
  url = {http://dx.doi.org/10.1073/pnas.1203689109},
  DOI = {10.1073/pnas.1203689109},
  number = {26},
  journal = {Proceedings of the National Academy of Sciences},
  publisher = {Proceedings of the National Academy of Sciences},
  author = {Watrous,  Jeramie and Roach,  Patrick and Alexandrov,  Theodore and Heath,  Brandi S. and Yang,  Jane Y. and Kersten,  Roland D. and van der Voort,  Menno and Pogliano,  Kit and Gross,  Harald and Raaijmakers,  Jos M. and Moore,  Bradley S. and Laskin,  Julia and Bandeira,  Nuno and Dorrestein,  Pieter C.},
  year = {2012},
  month = may 
}

@inbook{phelan2020mnForAnnotation,
  title = {Feature-Based Molecular Networking for Metabolite Annotation},
  ISBN = {9781071602393},
  ISSN = {1940-6029},
  url = {http://dx.doi.org/10.1007/978-1-0716-0239-3_13},
  DOI = {10.1007/978-1-0716-0239-3_13},
  booktitle = {Methods in Molecular Biology},
  publisher = {Springer US},
  author = {Phelan,  Vanessa V.},
  year = {2020},
  pages = {227–243}
}

@article{olivon2018metgem,
  title = {MetGem Software for the Generation of Molecular Networks Based on the t-SNE Algorithm},
  volume = {90},
  ISSN = {1520-6882},
  url = {http://dx.doi.org/10.1021/acs.analchem.8b03099},
  DOI = {10.1021/acs.analchem.8b03099},
  number = {23},
  journal = {Analytical Chemistry},
  publisher = {American Chemical Society (ACS)},
  author = {Olivon,  Florent and Elie,  Nicolas and Grelier,  Gwendal and Roussi,  Fanny and Litaudon,  Marc and Touboul,  David},
  year = {2018},
  month = oct,
  pages = {13900–13908}
}

@article{maaten2008tsne_main,
  title={Visualizing data using t-SNE},
  author={Maaten, LVD},
  journal={Journal of machine learning research},
  volume={9},
  number={Nov},
  pages={2579},
  year={2008}
}

@article{pedregosa2011scikit_sklearn,
  title={Scikit-learn: Machine learning in Python},
  author={Pedregosa, Fabian and Varoquaux, Ga{\"e}l and Gramfort, Alexandre and Michel, Vincent and Thirion, Bertrand and Grisel, Olivier and Blondel, Mathieu and Prettenhofer, Peter and Weiss, Ron and Dubourg, Vincent and others},
  journal={the Journal of machine Learning research},
  volume={12},
  pages={2825--2830},
  year={2011},
  publisher={JMLR. org}
}

@misc{hitchikersGuideToFBMN,
  title = {The Hitchhiker’s Guide to Statistical Analysis of Feature-based Molecular Networks from Non-Targeted Metabolomics Data},
  url = {http://dx.doi.org/10.26434/chemrxiv-2023-wwbt0},
  DOI = {10.26434/chemrxiv-2023-wwbt0},
  publisher = {American Chemical Society (ACS)},
  author = {Pakkir Shah,  Abzer K. and Walter,  Axel and Ottosson,  Filip and Russo,  Francesco and Navarro-Díaz,  Marcelo and Boldt,  Judith and Kalinski,  Jarmo-Charles and Kontou,  Eftychia E. and Elofson,  James and Polyzois,  Alexandros and González-Marín,  Carolina and Farrell,  Shane and Aggerbeck,  Marie R. and Pruksatrakul,  Thapanee and Chan,  Nathan and Wang,  Yunshu and P\"{o}chhacker,  Magdalena and Brungs,  Corinna and Cámara,  Beatriz and Caraballo-Rodríguez,  Andrés M. and Cumsille,  Andres and de Oliveira,  Fernanda and D\"{u}hrkop,  Kai and El Abiead,  Yasin and Geibel,  Christian and Graves,  Lana G. and Hansen,  Martin and Heuckeroth,  Steffen and Knoblauch,  Simon and Kostenko,  Anastasiia and Kuijpers,  Mirte CM. and Mildau,  Kevin and Papadopoulos Lambidis,  Stilianos and Portal Gomes,  Paulo Wender and Schramm,  Tilman and Steuer-Lodd,  Karoline and Stincone,  Paolo and Tayyab,  Sibgha and Vitale,  Giovanni Andrea and Wagner,  Berenike C. and Xing,  Shipei and Yazzie,  Marquis T. and Zuffa,  Simone and de Kruijff,  Martinus and Beemelmanns,  Christine and Link,  Hannes and Mayer,  Christoph and van der Hooft,  Justin JJ and Damiani,  Tito and Pluskal,  Tomáš and Dorrestein,  Pieter C. and Stanstrup,  Jan and Schmid,  Robin and Wang,  Mingxun and Aron,  Allegra T. and Ernst,  Madeleine and Petras,  Daniel},
  year = {2023},
  month = nov 
}

@article{pang2021metaboanalyst5,
  title = {MetaboAnalyst 5.0: narrowing the gap between raw spectra and functional insights},
  volume = {49},
  ISSN = {1362-4962},
  url = {http://dx.doi.org/10.1093/nar/gkab382},
  DOI = {10.1093/nar/gkab382},
  number = {W1},
  journal = {Nucleic Acids Research},
  publisher = {Oxford University Press (OUP)},
  author = {Pang,  Zhiqiang and Chong,  Jasmine and Zhou,  Guangyan and de Lima Morais,  David Anderson and Chang,  Le and Barrette,  Michel and Gauthier,  Carol and Jacques,  Pierre-\'{E}tienne and Li,  Shuzhao and Xia,  Jianguo},
  year = {2021},
  month = may,
  pages = {W388–W396}
}


@article{chong2020metaboanalyst_globaltest,
  title = {Using MicrobiomeAnalyst for comprehensive statistical,  functional,  and meta-analysis of microbiome data},
  volume = {15},
  ISSN = {1750-2799},
  url = {http://dx.doi.org/10.1038/s41596-019-0264-1},
  DOI = {10.1038/s41596-019-0264-1},
  number = {3},
  journal = {Nature Protocols},
  publisher = {Springer Science and Business Media LLC},
  author = {Chong,  Jasmine and Liu,  Peng and Zhou,  Guangyan and Xia,  Jianguo},
  year = {2020},
  month = jan,
  pages = {799–821}
}

@article{schubert2022kmedoids_package,
  title = {Fast k-medoids Clustering in Rust and Python},
  volume = {7},
  ISSN = {2475-9066},
  url = {http://dx.doi.org/10.21105/joss.04183},
  DOI = {10.21105/joss.04183},
  number = {75},
  journal = {Journal of Open Source Software},
  publisher = {The Open Journal},
  author = {Schubert,  Erich and Lenssen,  Lars},
  year = {2022},
  month = jul,
  pages = {4183}
}

@article{Schubert2021kmedoids,
  title = {Fast and eager k-medoids clustering: O(k) runtime improvement of the
PAM, CLARA, and CLARANS algorithms},
  volume = {101},
  ISSN = {0306-4379},
  url = {http://dx.doi.org/10.1016/j.is.2021.101804},
  DOI = {10.1016/j.is.2021.101804},
  journal = {Information Systems},
  publisher = {Elsevier BV},
  author = {Schubert,  Erich and Rousseeuw,  Peter J.},
  year = {2021},
  month = nov,
  pages = {101804}
}

@article{dork2011edgemaps,
  title = {Visualizing explicit and implicit relations of complex information spaces},
  volume = {11},
  ISSN = {1473-8724},
  url = {http://dx.doi.org/10.1177/1473871611425872},
  DOI = {10.1177/1473871611425872},
  number = {1},
  journal = {Information Visualization},
  publisher = {SAGE Publications},
  author = {Dork,  M. and Carpendale,  S. and Williamson,  C.},
  year = {2011},
  month = nov,
  pages = {5–21}
}

@article{deJonge2022goodPractices,
  title = {Good practices and recommendations for using and benchmarking computational metabolomics metabolite annotation tools},
  volume = {18},
  ISSN = {1573-3890},
  url = {http://dx.doi.org/10.1007/s11306-022-01963-y},
  DOI = {10.1007/s11306-022-01963-y},
  number = {12},
  journal = {Metabolomics},
  publisher = {Springer Science and Business Media LLC},
  author = {de Jonge,  Niek F. and Mildau,  Kevin and Meijer,  David and Louwen,  Joris J. R. and Bueschl,  Christoph and Huber,  Florian and van der Hooft,  Justin J. J.},
  year = {2022},
  month = dec 
}

@article{cai2023annotationInUntargetedMetabolomics,
  title = {Advanced analytical and informatic strategies for metabolite annotation in untargeted metabolomics},
  volume = {158},
  ISSN = {0165-9936},
  url = {http://dx.doi.org/10.1016/j.trac.2022.116903},
  DOI = {10.1016/j.trac.2022.116903},
  journal = {TrAC Trends in Analytical Chemistry},
  publisher = {Elsevier BV},
  author = {Cai,  Yuping and Zhou,  Zhiwei and Zhu,  Zheng-Jiang},
  year = {2023},
  month = jan,
  pages = {116903}
}

@article{tomfohr2005plage,
  title = {Pathway level analysis of gene expression using singular value decomposition},
  volume = {6},
  ISSN = {1471-2105},
  url = {http://dx.doi.org/10.1186/1471-2105-6-225},
  DOI = {10.1186/1471-2105-6-225},
  number = {1},
  journal = {BMC Bioinformatics},
  publisher = {Springer Science and Business Media LLC},
  author = {Tomfohr,  John and Lu,  Jun and Kepler,  Thomas B},
  year = {2005},
  month = sep 
}


@online{plotly, author = {Plotly Technologies Inc.}, title = {Collaborative data science}, publisher = {Plotly Technologies Inc.}, address = {Montreal, QC}, year = {2015}, url = {https://plot.ly} }

@online{visjs, author = {visjs community}, title = {A dynamic, browser based visualization library. }, date-accessed = {April 15, 2024}, url = {https://visjs.org/}, year = 2024}


@article{schmid2023mzmine3,
  title = {Integrative analysis of multimodal mass spectrometry data in MZmine 3},
  volume = {41},
  ISSN = {1546-1696},
  url = {http://dx.doi.org/10.1038/s41587-023-01690-2},
  DOI = {10.1038/s41587-023-01690-2},
  number = {4},
  journal = {Nature Biotechnology},
  publisher = {Springer Science and Business Media LLC},
  author = {Schmid,  Robin and Heuckeroth,  Steffen and Korf,  Ansgar and Smirnov,  Aleksandr and Myers,  Owen and Dyrlund,  Thomas S. and Bushuiev,  Roman and Murray,  Kevin J. and Hoffmann,  Nils and Lu,  Miaoshan and Sarvepalli,  Abinesh and Zhang,  Zheng and Fleischauer,  Markus and D\"{u}hrkop,  Kai and Wesner,  Mark and Hoogstra,  Shawn J. and Rudt,  Edward and Mokshyna,  Olena and Brungs,  Corinna and Ponomarov,  Kirill and Mutabdžija,  Lana and Damiani,  Tito and Pudney,  Chris J. and Earll,  Mark and Helmer,  Patrick O. and Fallon,  Timothy R. and Schulze,  Tobias and Rivas-Ubach,  Albert and Bilbao,  Aivett and Richter,  Henning and Nothias,  Louis-Félix and Wang,  Mingxun and Orešič,  Matej and Weng,  Jing-Ke and B\"{o}cker,  Sebastian and Jeibmann,  Astrid and Hayen,  Heiko and Karst,  Uwe and Dorrestein,  Pieter C. and Petras,  Daniel and Du,  Xiuxia and Pluskal,  Tomáš},
  year = {2023},
  month = mar,
  pages = {447–449}
}


@article{huber2020matchms,
  title = {matchms - processing and similarity evaluation of mass spectrometry data.},
  volume = {5},
  ISSN = {2475-9066},
  url = {http://dx.doi.org/10.21105/joss.02411},
  DOI = {10.21105/joss.02411},
  number = {52},
  journal = {Journal of Open Source Software},
  publisher = {The Open Journal},
  author = {Huber,  Florian and Verhoeven,  Stefan and Meijer,  Christiaan and Spreeuw,  Hanno and Castilla,  Efraín and Geng,  Cunliang and van der Hooft,  Justin and Rogers,  Simon and Belloum,  Adam and Diblen,  Faruk and Spaaks,  Jurriaan},
  year = {2020},
  month = aug,
  pages = {2411}
}

@InProceedings{ mckinney2010pandas,
  author    = { {W}es {M}c{K}inney },
  title     = { {D}ata {S}tructures for {S}tatistical {C}omputing in {P}ython },
  booktitle = { {P}roceedings of the 9th {P}ython in {S}cience {C}onference },
  pages     = { 56 - 61 },
  year      = { 2010 },
  editor    = { {S}t\'efan van der {W}alt and {J}arrod {M}illman },
  doi       = { 10.25080/Majora-92bf1922-00a }
}

@misc{pandasPackage,
  doi = {10.5281/ZENODO.3509134},
  url = {https://zenodo.org/doi/10.5281/zenodo.3509134},
  author = {The Pandas Development Team},
  keywords = {python,  data science},
  title = {pandas-dev/pandas: Pandas},
  publisher = {Zenodo},
  year = {2024},
}

@article{huber2021spec2vec,
  title = {Spec2Vec: Improved mass spectral similarity scoring through learning of structural relationships},
  volume = {17},
  ISSN = {1553-7358},
  url = {http://dx.doi.org/10.1371/journal.pcbi.1008724},
  DOI = {10.1371/journal.pcbi.1008724},
  number = {2},
  journal = {PLOS Computational Biology},
  publisher = {Public Library of Science (PLoS)},
  author = {Huber,  Florian and Ridder,  Lars and Verhoeven,  Stefan and Spaaks,  Jurriaan H. and Diblen,  Faruk and Rogers,  Simon and van der Hooft,  Justin J. J.},
  editor = {Jensen,  Lars Juhl},
  year = {2021},
  month = feb,
  pages = {e1008724}
}

@article{huber2021ms2deepscore,
  title = {MS2DeepScore: a novel deep learning similarity measure to compare tandem mass spectra},
  volume = {13},
  ISSN = {1758-2946},
  url = {http://dx.doi.org/10.1186/s13321-021-00558-4},
  DOI = {10.1186/s13321-021-00558-4},
  number = {1},
  journal = {Journal of Cheminformatics},
  publisher = {Springer Science and Business Media LLC},
  author = {Huber,  Florian and van der Burg,  Sven and van der Hooft,  Justin J. J. and Ridder,  Lars},
  year = {2021},
  month = oct 
}

@misc{deJonge2024ms2deepscore2,
  title = {Reliable cross-ion mode chemical similarity prediction between MS2spectra},
  url = {http://dx.doi.org/10.1101/2024.03.25.586580},
  DOI = {10.1101/2024.03.25.586580},
  publisher = {Cold Spring Harbor Laboratory},
  author = {de Jonge,  Niek and Joas,  David and Truong,  Lem-Joe and van der Hooft,  Justin J.J. and Huber,  Florian},
  year = {2024},
  month = mar 
}

@misc{lause2024tsne_elephant,
  title = {The art of seeing the elephant in the room: 2D embeddings of single-cell data do make sense},
  url = {http://dx.doi.org/10.1101/2024.03.26.586728},
  DOI = {10.1101/2024.03.26.586728},
  author = {Lause,  Jan and Kobak,  Dmitry and Berens,  Philipp},
  year = {2024},
  month = mar 
}

@article{gove2022newGuidanceTsne,
  title = {New guidance for using t-SNE: Alternative defaults,  hyperparameter selection automation,  and comparative evaluation},
  volume = {6},
  ISSN = {2468-502X},
  url = {http://dx.doi.org/10.1016/j.visinf.2022.04.003},
  DOI = {10.1016/j.visinf.2022.04.003},
  number = {2},
  journal = {Visual Informatics},
  publisher = {Elsevier BV},
  author = {Gove,  Robert and Cadalzo,  Lucas and Leiby,  Nicholas and Singer,  Jedediah M. and Zaitzeff,  Alexander},
  year = {2022},
  month = jun,
  pages = {87–97}
}

@article{fridley2010plage_n_comps,
  title = {Self-Contained Gene-Set Analysis of Expression Data: An Evaluation of Existing and Novel Methods},
  volume = {5},
  ISSN = {1932-6203},
  url = {http://dx.doi.org/10.1371/journal.pone.0012693},
  DOI = {10.1371/journal.pone.0012693},
  number = {9},
  journal = {PLoS ONE},
  publisher = {Public Library of Science (PLoS)},
  author = {Fridley,  Brooke L. and Jenkins,  Gregory D. and Biernacka,  Joanna M.},
  editor = {Khodursky,  Arkady B.},
  year = {2010},
  month = sep,
  pages = {e12693}
}

@article{wolfender2018,
  title = {Accelerating Metabolite Identification in Natural Product Research: Toward an Ideal Combination of Liquid Chromatography–High-Resolution Tandem Mass Spectrometry and NMR Profiling,  in Silico Databases,  and Chemometrics},
  volume = {91},
  ISSN = {1520-6882},
  url = {http://dx.doi.org/10.1021/acs.analchem.8b05112},
  DOI = {10.1021/acs.analchem.8b05112},
  number = {1},
  journal = {Analytical Chemistry},
  publisher = {American Chemical Society (ACS)},
  author = {Wolfender,  Jean-Luc and Nuzillard,  Jean-Marc and van der Hooft,  Justin J. J. and Renault,  Jean-Hugues and Bertrand,  Samuel},
  year = {2018},
  month = nov,
  pages = {704–742}
}

@article{beniddir2021,
  title = {Advances in decomposing complex metabolite mixtures using substructure- and network-based computational metabolomics approaches},
  volume = {38},
  ISSN = {1460-4752},
  url = {http://dx.doi.org/10.1039/D1NP00023C},
  DOI = {10.1039/d1np00023c},
  number = {11},
  journal = {Natural Product Reports},
  publisher = {Royal Society of Chemistry (RSC)},
  author = {Beniddir,  Mehdi A. and Kang,  Kyo Bin and Genta-Jouve,  Grégory and Huber,  Florian and Rogers,  Simon and van der Hooft,  Justin J. J.},
  year = {2021},
  pages = {1967–1993}
}

@article{tibshirani2001gapStatistic,
  title = {Estimating the Number of Clusters in a Data Set Via the Gap Statistic},
  volume = {63},
  ISSN = {1467-9868},
  url = {http://dx.doi.org/10.1111/1467-9868.00293},
  DOI = {10.1111/1467-9868.00293},
  number = {2},
  journal = {Journal of the Royal Statistical Society Series B: Statistical Methodology},
  publisher = {Oxford University Press (OUP)},
  author = {Tibshirani,  Robert and Walther,  Guenther and Hastie,  Trevor},
  year = {2001},
  month = jul,
  pages = {411–423}
}
