# Supplementary material for: Effective data visualization strategies in untargeted metabolomics
Source: Nat Prod Rep. 2024 Dec 2;42(6):982–1019. doi: 10.1039/d4np00039k (PMC11610048; doi:10.1039/d4np00039k)
Supplement: NP-042-D4NP00039K-s002 [file NP-042-D4NP00039K-s002.zip › visualization.bib]

@article{kim_accessible_2021,
	title = {Accessible {Visualization}: {Design} {Space}, {Opportunities}, and {Challenges}},
	volume = {40},
	copyright = {© 2021 The Author(s) Computer Graphics Forum © 2021 The Eurographics Association and John Wiley \& Sons Ltd. Published by John Wiley \& Sons Ltd.},
	issn = {1467-8659},
	shorttitle = {Accessible {Visualization}},
	url = {https://onlinelibrary.wiley.com/doi/abs/10.1111/cgf.14298},
	doi = {10.1111/cgf.14298},
	abstract = {Visualizations are now widely used across disciplines to understand and communicate data. The benefit of visualizations lies in leveraging our natural visual perception. However, the sole dependency on vision can produce unintended discrimination against people with visual impairments. While the visualization field has seen enormous growth in recent years, supporting people with disabilities is much less explored. In this work, we examine approaches to support this marginalized user group, focusing on visual disabilities. We collected and analyzed papers published for the last 20 years on visualization accessibility. We mapped a design space for accessible visualization that includes seven dimensions: user group, literacy task, chart type, interaction, information granularity, sensory modality, assistive technology. We described the current knowledge gap in light of the latest advances in visualization and presented a preliminary accessibility model by synthesizing findings from existing research. Finally, we reflected on the dimensions and discussed opportunities and challenges for future research.},
	language = {en},
	number = {3},
	urldate = {2024-06-28},
	journal = {Computer Graphics Forum},
	author = {Kim, N. W. and Joyner, S. C. and Riegelhuth, A. and Kim, Y.},
	year = {2021},
	note = {\_eprint: https://onlinelibrary.wiley.com/doi/pdf/10.1111/cgf.14298},
	keywords = {Accessibility, CCS Concepts, • Human-centered computing → Visualization},
	pages = {173--188},
}

@article{schimpf_designing_2021,
	title = {Designing equitable and inclusive visualizations: {An} underexplored facet of best practices for research and publishing},
	url = {https://onlinelibrary.wiley.com/doi/10.1002/jee.20388},
	urldate = {2024-06-30},
	journal = {Journal of Engineering Education},
	author = {Schimpf, Corey and Beddoes, asey},
	year = {2021},
}

@misc{osiobe_enhancing_2024,
	address = {Rochester, NY},
	type = {{SSRN} {Scholarly} {Paper}},
	title = {Enhancing {Data} {Visualization} {Accessibility}: {A} {Case} for {Equity} and {Inclusion}},
	shorttitle = {Enhancing {Data} {Visualization} {Accessibility}},
	url = {https://papers.ssrn.com/abstract=4837601},
	abstract = {Over the decades, information and the transferring of information between parties have led to the evolution of human civilization from the pre-stone age to the AI era. Science, Technology, Engineering, and Mathematics have relied on data visualization to communicate and convey complex information to diverse audiences. However, traditional approaches to data visualization often rely heavily on color variations that have left a specific population with color vision deficiencies to walk the extra mile to decode the information provided in most data visualization boards due to their color selections. The importance of accommodating all forms of color blindness in data visualization to ensure inclusivity and accessibility dispersion of information can't be understated. This paper explores strategies for enhancing data visualization accessibility to accommodate all. Addressing the needs of individuals with diverse color vision deficiencies requires a proactive approach to designing inclusive visualizations. One approach involves adopting color palettes that maintain adequate contrast and employ hues distinguishable by individuals with various color vision deficiencies. Utilizing patterns, textures, and varying line styles alongside color can provide redundant cues for conveying information effectively.},
	language = {en},
	urldate = {2024-06-30},
	author = {Osiobe, Ejiro U. and Malallah, Safia and Osiobe, Nyore E.},
	month = may,
	year = {2024},
	keywords = {Color Perception, Color Theory, Data Visualization, Visualization Quotient},
}

@article{firat_inclusivity_2019,
	title = {Inclusivity for visualization education: a brief {History}, investigation, and guidelines},
	volume = {4},
	copyright = {http://creativecommons.org/licenses/by-nc-nd/4.0},
	issn = {2525-2828},
	shorttitle = {Inclusivity for visualization education},
	url = {https://dialogo.homologacao.emnuvens.com.br/revistadcec-rj/article/view/258},
	doi = {10.22398/2525-2828.412146-160},
	abstract = {Diversity and inclusion are currently very trendy themes in higher education in science, mainstream culture, and the visualization community. However, the study of diversity with respect to spatial cognition has a long and rich research history extending far beyond the birth of the visualization community. In this brief study, we present a short historical overview of research on the topic of gender diversity and spatial cognition that dates back to the 1940s. We follow this with a small investigation of gender bias in our own data visualization classroom for university students studying computer science. Finally, we round this overview up, with concise recommendations on how to make the visualization classroom more inclusive to support diversity. We believe this educational paper provides a convenient introduction and overview to the topic of diversity in the visualization classroom.},
	language = {en},
	number = {12},
	urldate = {2024-06-30},
	journal = {Diálogo com a Economia Criativa},
	author = {Firat, Elif E. and Laramee, Robert S.},
	month = dec,
	year = {2019},
	pages = {146--160},
}

@inproceedings{holloway_accessible_2018,
	address = {New York, NY, USA},
	series = {{CHI} '18},
	title = {Accessible {Maps} for the {Blind}: {Comparing} {3D} {Printed} {Models} with {Tactile} {Graphics}},
	isbn = {978-1-4503-5620-6},
	shorttitle = {Accessible {Maps} for the {Blind}},
	url = {https://doi.org/10.1145/3173574.3173772},
	doi = {10.1145/3173574.3173772},
	abstract = {Tactile maps are widely used in Orientation and Mobility (O\&amp;M) training for people with blindness and severe vision impairment. Commodity 3D printers now offer an alternative way to present accessible graphics, however it is unclear if 3D models offer advantages over tactile equivalents for 2D graphics such as maps. In a controlled study with 16 touch readers, we found that 3D models were preferred, enabled the use of more easily understood icons, facilitated better short term recall and allowed relative height of map elements to be more easily understood. Analysis of hand movements revealed the use of novel strategies for systematic scanning of the 3D model and gaining an overview of the map. Finally, we explored how 3D printed maps can be augmented with interactive audio labels, replacing less practical braille labels. Our findings suggest that 3D printed maps do indeed offer advantages for O\&amp;M training.},
	urldate = {2024-06-30},
	booktitle = {Proceedings of the 2018 {CHI} {Conference} on {Human} {Factors} in {Computing} {Systems}},
	publisher = {Association for Computing Machinery},
	author = {Holloway, Leona and Marriott, Kim and Butler, Matthew},
	month = apr,
	year = {2018},
	pages = {1--13},
}

@inproceedings{taher_exploring_2015,
	address = {New York, NY, USA},
	series = {{CHI} '15},
	title = {Exploring {Interactions} with {Physically} {Dynamic} {Bar} {Charts}},
	isbn = {978-1-4503-3145-6},
	url = {https://doi.org/10.1145/2702123.2702604},
	doi = {10.1145/2702123.2702604},
	abstract = {Visualizations such as bar charts help users reason about data, but are mostly screen-based, rarely physical, and almost never physical and dynamic. This paper investigates the role of physically dynamic bar charts and evaluates new interactions for exploring and working with datasets rendered in dynamic physical form. To facilitate our exploration we constructed a 10x10 interactive bar chart and designed interactions that supported fundamental visualisation tasks, specifically; annotation, filtering, organization, and navigation. The interactions were evaluated in a user study with 17 participants. Our findings identify the preferred methods of working with the data for each task i.e. directly tapping rows to hide bars, highlight the strengths and limitations of working with physical data, and discuss the challenges of integrating the proposed interactions together into a larger data exploration system. In general, physical interactions were intuitive, informative, and enjoyable, paving the way for new explorations in physical data visualizations.},
	urldate = {2024-06-30},
	booktitle = {Proceedings of the 33rd {Annual} {ACM} {Conference} on {Human} {Factors} in {Computing} {Systems}},
	publisher = {Association for Computing Machinery},
	author = {Taher, Faisal and Hardy, John and Karnik, Abhijit and Weichel, Christian and Jansen, Yvonne and Hornbæk, Kasper and Alexander, Jason},
	month = apr,
	year = {2015},
	pages = {3237--3246},
}

@article{loeliger_wayfinding_2014,
	title = {Wayfinding without {Visual} {Cues}: {Evaluation} of an {Interactive} {Audio} {Map} {System}},
	volume = {26},
	issn = {0953-5438},
	shorttitle = {Wayfinding without {Visual} {Cues}},
	url = {https://doi.org/10.1093/iwc/iwt042},
	doi = {10.1093/iwc/iwt042},
	abstract = {We present the evaluation of an interactive audio map system that enables blind and partially sighted users to explore and navigate city maps from the safety of their home using simulated 3D audio and synthetic speech alone. We begin with a review of existing literature in the areas of spatial knowledge and wayfinding, auditory displays and auditory map systems, before describing how this research builds on and differentiates itself from this body of work. One key requirement was the ability to quantify the effectiveness of the audio map, so we describe the design and implementation of the evaluation, which took the form of a game downloaded by participants to their own computers. The results demonstrate that participants (blind, partially sighted and sighted) have acquired detailed spatial knowledge and also that the availability of positional audio cues significantly improves wayfinding performance.},
	number = {5},
	urldate = {2024-06-30},
	journal = {Interacting with Computers},
	author = {Loeliger, Esther and Stockman, Tony},
	month = sep,
	year = {2014},
	pages = {403--416},
}

@article{zhao_data_2008,
	title = {Data {Sonification} for {Users} with {Visual} {Impairment}: {A} {Case} {Study} with {Georeferenced} {Data}},
	volume = {15},
	issn = {1073-0516},
	shorttitle = {Data {Sonification} for {Users} with {Visual} {Impairment}},
	url = {https://doi.org/10.1145/1352782.1352786},
	doi = {10.1145/1352782.1352786},
	abstract = {We describe the development and evaluation of a tool, iSonic, to assist users with visual impairment in exploring georeferenced data using coordinated maps and tables, augmented with nontextual sounds and speech output. Our in-depth case studies with 7 blind users during 42 hours of data collection, showed that iSonic enabled them to find facts and discover trends in georeferenced data, even in unfamiliar geographical contexts, without special devices. Our design was guided by an Action-by-Design-Component (ADC) framework, which was also applied to scatterplots to demonstrate its generalizability. Video and download is available at www.cs.umd.edu/hcil/iSonic/.},
	number = {1},
	urldate = {2024-06-30},
	journal = {ACM Trans. Comput.-Hum. Interact.},
	author = {Zhao, Haixia and Plaisant, Catherine and Shneiderman, Ben and Lazar, Jonathan},
	month = may,
	year = {2008},
	pages = {4:1--4:28},
}

@techreport{sayers_node-centric_2004,
	type = {Science {Report}},
	title = {Node-centric {RDF} {Graph} {Visualization}},
	url = {https://api.semanticscholar.org/CorpusID:17594791},
	language = {en},
	institution = {Hewlett Packard},
	author = {Sayers, Craig},
	year = {2004},
}

@techreport{lam_seven_2011,
	type = {Research {Report}},
	title = {Seven {Guiding} {Scenarios} for {Information} {Visualization} {Evaluation}},
	url = {https://inria.hal.science/hal-00723057},
	language = {en},
	urldate = {2024-06-28},
	institution = {INRIA},
	author = {Lam, Heidi and Bertini, Enrico and Isenberg, Petra and Plaisant, Catherine and Carpendale, Sheelagh},
	year = {2011},
	pages = {992--04},
}

@article{krzywinski_circos_2009,
	title = {Circos: {An} information aesthetic for comparative genomics},
	volume = {19},
	issn = {1088-9051, 1549-5469},
	shorttitle = {Circos},
	url = {https://genome.cshlp.org/content/19/9/1639},
	doi = {10.1101/gr.092759.109},
	abstract = {We created a visualization tool called Circos to facilitate the identification and analysis of similarities and differences arising from comparisons of genomes. Our tool is effective in displaying variation in genome structure and, generally, any other kind of positional relationships between genomic intervals. Such data are routinely produced by sequence alignments, hybridization arrays, genome mapping, and genotyping studies. Circos uses a circular ideogram layout to facilitate the display of relationships between pairs of positions by the use of ribbons, which encode the position, size, and orientation of related genomic elements. Circos is capable of displaying data as scatter, line, and histogram plots, heat maps, tiles, connectors, and text. Bitmap or vector images can be created from GFF-style data inputs and hierarchical configuration files, which can be easily generated by automated tools, making Circos suitable for rapid deployment in data analysis and reporting pipelines.},
	language = {en},
	number = {9},
	urldate = {2024-06-28},
	journal = {Genome Research},
	author = {Krzywinski, Martin and Schein, Jacqueline and Birol, Inanc and Connors, Joseph and Gascoyne, Randy and Horsman, Doug and Jones, Steven J. and Marra, Marco A.},
	month = sep,
	year = {2009},
	pmid = {19541911},
	note = {Company: Cold Spring Harbor Laboratory Press
Distributor: Cold Spring Harbor Laboratory Press
Institution: Cold Spring Harbor Laboratory Press
Label: Cold Spring Harbor Laboratory Press
Publisher: Cold Spring Harbor Lab},
	pages = {1639--1645},
}

@inproceedings{ehlers_visualizing_2024,
	address = {Rome},
	title = {Visualizing {Group} {Structure} in {Compound} {Graphs}: {The} {Current} {State}, {Lessons} {Learned}, and {Outstanding} {Opportunities}},
	volume = {1 -  GRAPP, HUCAPP and IVAPP: IVAPP},
	isbn = {978-989-758-679-8},
	shorttitle = {Visualizing {Group} {Structure} in {Compound} {Graphs}},
	doi = {10.5220/0012431200003660},
	abstract = {Digital Library},
	urldate = {2024-06-28},
	booktitle = {Proceedings of the 19th {International} {Joint} {Conference} on {Computer} {Vision}, {Imaging} and {Computer} {Graphics} {Theory} and {Applications}},
	author = {Ehlers, Henry and Marin, Diana and Wu, Hsiang-Yun and Raidou, Renata},
	month = jun,
	year = {2024},
	pages = {697--708},
}

@inproceedings{chang_evaluating_2017,
	address = {New York, NY, USA},
	series = {{CHI} '17},
	title = {Evaluating {Perceptually} {Complementary} {Views} for {Network} {Exploration} {Tasks}},
	isbn = {978-1-4503-4655-9},
	url = {https://doi.org/10.1145/3025453.3026024},
	doi = {10.1145/3025453.3026024},
	abstract = {We explore the relative merits of matrix, node-link and combined side-by-side views for the visualisation of weighted networks with three controlled studies: (1) finding the most effective visual encoding for weighted edges in matrix representations; (2) comparing matrix, node-link and combined views for static weighted networks; and (3) comparing MatrixWave, Sankey and combined views of both for event-sequence data. Our studies underline that node-link and matrix views are suited to different analysis tasks. For the combined view, our studies show that there is a perceptually complementary effect in terms of improved accuracy for some tasks, but that there is a cost in terms of longer completion time than the faster of the two techniques alone. Eye-movement data shows that for many tasks participants strongly favour one of the two views, after trying both in the training phase.},
	urldate = {2024-06-28},
	booktitle = {Proceedings of the 2017 {CHI} {Conference} on {Human} {Factors} in {Computing} {Systems}},
	publisher = {Association for Computing Machinery},
	author = {Chang, Chunlei and Bach, Benjamin and Dwyer, Tim and Marriott, Kim},
	month = may,
	year = {2017},
	pages = {1397--1407},
}

@misc{fernandez_genenet_2021,
	title = {{GeneNet} {VR}: {Interactive} visualization of large-scale biological networks using a standalone headset},
	shorttitle = {{GeneNet} {VR}},
	url = {http://arxiv.org/abs/2109.02937},
	doi = {10.48550/arXiv.2109.02937},
	abstract = {Visualizations are an essential part of biomedical analysis result interpretation. Often, interactive networks are used to visualize the data. However, the high interconnectivity, and high dimensionality of the data often results in information overload, making it hard to interpret the results. To address the information overload problem, existing solutions typically either use data reduction, reduced interactivity, or expensive hardware. We propose using the affordable Oculus Quest Virtual Reality (VR) headset for interactive visualization of large-scale biological networks. We present the design and implementation of our solution, GeneNet VR, and we evaluate its scalability and usability using large gene-to-gene interaction networks. We achieve the 72 FPS required by the Oculus performance guidelines for the largest of our networks (2693 genes) using both a GPU and the Oculus Quest standalone. We found from our interviews with biomedical researchers that GeneNet VR is innovative, interesting, and easy to use for novice VR users. We believe affordable hardware like the Oculus Quest has a big potential for biological data analysis. However, additional work is required to evaluate its benefits to improve knowledge discovery for real data analysis use cases. GeneNet VR is open-sourced: https://github.com/kolibrid/GeneNet-VR. A video demonstrating GeneNet VR used to explore large biological networks: https://youtu.be/N4QDZiZqVNY.},
	urldate = {2024-06-28},
	publisher = {arXiv},
	author = {Fernandez, Alvaro Martinez and Bongo, Lars Ailo and Pedersen, Edvard},
	month = sep,
	year = {2021},
	note = {arXiv:2109.02937 [cs]},
	keywords = {Computer Science - Graphics, Computer Science - Human-Computer Interaction, Computer Science - Social and Information Networks},
}

@inproceedings{abuthawabeh_finding_2013,
	title = {Finding structures in multi-type code couplings with node-link and matrix visualizations},
	url = {https://ieeexplore.ieee.org/document/6650530},
	doi = {10.1109/VISSOFT.2013.6650530},
	abstract = {Software systems are often modeled and visualized as graphs in order to understand their higher-level structure: code entities are connected by dependencies or couplings. However, when only considering one type of code coupling such as method calls, the understanding gained stays limited to this specific aspect. Encoding multiple types of code coupling in the graph promises to broaden the understanding. Different approaches already exist for visually discerning those types in graph diagrams. In this paper, we study two of these techniquesa node-link and a matrix approach-in a realistic scenario where the classes and interfaces of a system are connected by six different types of code coupling. The explorative user study that we conducted with interactive versions of the two visualizations focuses on getting an insight on how software developers use the visualizations for understanding an unknown system. We classified typical visual structures that the participants were able to identify and connected these structures to software engineering problems. Despite the fundamental difference in approach, the participants identified the same graph structures targeting similar tasks with both visualizations.},
	urldate = {2024-06-28},
	booktitle = {2013 {First} {IEEE} {Working} {Conference} on {Software} {Visualization} ({VISSOFT})},
	author = {Abuthawabeh, Ala and Beck, Fabian and Zeckzer, Dirk and Diehl, Stephan},
	month = sep,
	year = {2013},
	keywords = {Couplings, Data visualization, Image color analysis, Software engineering, Software systems, Visualization},
	pages = {1--10},
}

@inproceedings{nobre_evaluating_2020,
	address = {New York, NY, USA},
	series = {{CHI} '20},
	title = {Evaluating {Multivariate} {Network} {Visualization} {Techniques} {Using} a {Validated} {Design} and {Crowdsourcing} {Approach}},
	isbn = {978-1-4503-6708-0},
	url = {https://doi.org/10.1145/3313831.3376381},
	doi = {10.1145/3313831.3376381},
	abstract = {Visualizing multivariate networks is challenging because of the trade-offs necessary for effectively encoding network topology and encoding the attributes associated with nodes and edges. A large number of multivariate network visualization techniques exist, yet there is little empirical guidance on their respective strengths and weaknesses. In this paper, we describe a crowdsourced experiment, comparing node-link diagrams with on-node encoding and adjacency matrices with juxtaposed tables. We find that node-link diagrams are best suited for tasks that require close integration between the network topology and a few attributes. Adjacency matrices perform well for tasks related to clusters and when many attributes need to be considered. We also reflect on our method of using validated designs for empirically evaluating complex, interactive visualizations in a crowdsourced setting. We highlight the importance of training, compensation, and provenance tracking.},
	urldate = {2024-06-28},
	booktitle = {Proceedings of the 2020 {CHI} {Conference} on {Human} {Factors} in {Computing} {Systems}},
	publisher = {Association for Computing Machinery},
	author = {Nobre, Carolina and Wootton, Dylan and Harrison, Lane and Lex, Alexander},
	month = apr,
	year = {2020},
	pages = {1--12},
}

@article{yoghourdjian_graph_2018,
	title = {Graph {Thumbnails}: {Identifying} and {Comparing} {Multiple} {Graphs} at a {Glance}},
	volume = {24},
	issn = {1941-0506},
	shorttitle = {Graph {Thumbnails}},
	url = {https://ieeexplore.ieee.org/document/8249874},
	doi = {10.1109/TVCG.2018.2790961},
	abstract = {We propose Graph Thumbnails, small icon-like visualisations of the high-level structure of network data. Graph Thumbnails are designed to be legible in small multiples to support rapid browsing within large graph corpora. Compared to existing graph-visualisation techniques our representation has several advantages: (1) the visualisation can be computed in linear time; (2) it is canonical in the sense that isomorphic graphs will always have identical thumbnails; and (3) it provides precise information about the graph structure. We report the results of two user studies. The first study compares Graph Thumbnails to node-link and matrix views for identifying similar graphs. The second study investigates the comprehensibility of the different representations. We demonstrate the usefulness of this representation for summarising the evolution of protein-protein interaction networks across a range of species.},
	number = {12},
	urldate = {2024-06-28},
	journal = {IEEE Transactions on Visualization and Computer Graphics},
	author = {Yoghourdjian, Vahan and Dwyer, Tim and Klein, Karsten and Marriott, Kim and Wybrow, Michael},
	month = dec,
	year = {2018},
	note = {Conference Name: IEEE Transactions on Visualization and Computer Graphics},
	keywords = {Data visualization, Layout, Measurement, Network visualisation, Proteins, Visualization, circle packing, k-connected, k-core decomposition, large networks, network identification},
	pages = {3081--3095},
}

@inproceedings{alper_weighted_2013,
	address = {New York, NY, USA},
	series = {{CHI} '13},
	title = {Weighted graph comparison techniques for brain connectivity analysis},
	isbn = {978-1-4503-1899-0},
	url = {https://doi.org/10.1145/2470654.2470724},
	doi = {10.1145/2470654.2470724},
	abstract = {The analysis of brain connectivity is a vast field in neuroscience with a frequent use of visual representations and an increasing need for visual analysis tools. Based on an in-depth literature review and interviews with neuroscientists, we explore high-level brain connectivity analysis tasks that need to be supported by dedicated visual analysis tools. A significant example of such a task is the comparison of different connectivity data in the form of weighted graphs. Several approaches have been suggested for graph comparison within information visualization, but the comparison of weighted graphs has not been addressed. We explored the design space of applicable visual representations and present augmented adjacency matrix and node-link visualizations. To assess which representation best support weighted graph comparison tasks, we performed a controlled experiment. Our findings suggest that matrices support these tasks well, outperforming node-link diagrams. These results have significant implications for the design of brain connectivity analysis tools that require weighted graph comparisons. They can also inform the design of visual analysis tools in other domains, e.g. comparison of weighted social networks or biological pathways.},
	urldate = {2024-06-28},
	booktitle = {Proceedings of the {SIGCHI} {Conference} on {Human} {Factors} in {Computing} {Systems}},
	publisher = {Association for Computing Machinery},
	author = {Alper, Basak and Bach, Benjamin and Henry Riche, Nathalie and Isenberg, Tobias and Fekete, Jean-Daniel},
	month = apr,
	year = {2013},
	pages = {483--492},
}

@inproceedings{henry_matlink_2007,
	address = {Berlin, Heidelberg},
	title = {{MatLink}: {Enhanced} {Matrix} {Visualization} for {Analyzing} {Social} {Networks}},
	isbn = {978-3-540-74800-7},
	shorttitle = {{MatLink}},
	doi = {10.1007/978-3-540-74800-7_24},
	abstract = {Visualizing social networks presents challeges for both node-link and adjacency matrix representations. Social networks are locally dense, which makes node-link displays unreadable. Yet, main analysis tasks require following paths, which is difficult on matrices. This article presents MatLink, a hybrid representation with links overlaid on the borders of a matrix and dynamic topological feedback as the pointer moves. We evaluated MatLink by an experiment comparing its readability, in term of errors and time, for social network-related tasks to the other conventional representations on graphs varying in size (small and medium) and density. It showed significant advantages for most tasks, especially path-related ones where standard matrices are weak.},
	language = {en},
	booktitle = {Human-{Computer} {Interaction} – {INTERACT} 2007},
	publisher = {Springer},
	author = {Henry, Nathalie and Fekete, Jean-Daniel},
	editor = {Baranauskas, Cécilia and Palanque, Philippe and Abascal, Julio and Barbosa, Simone Diniz Junqueira},
	year = {2007},
	keywords = {Matrix Visualization, Node-Link Diagram, Social Network},
	pages = {288--302},
}

@article{keller_matrices_2006,
	title = {Matrices or {Node}-{Link} {Diagrams}: {Which} {Visual} {Representation} is {Better} for {Visualising} {Connectivity} {Models}?},
	volume = {5},
	issn = {1473-8716},
	shorttitle = {Matrices or {Node}-{Link} {Diagrams}},
	url = {https://doi.org/10.1057/palgrave.ivs.9500116},
	doi = {10.1057/palgrave.ivs.9500116},
	abstract = {Adjacency matrices or DSMs (design structure matrices) and node-link diagrams are both visual representations of graphs, which are a common form of data in many disciplines. DSMs are used throughout the engineering community for various applications, such as process modelling or change prediction. However, outside this community, DSMs (and other matrix-based representations of graphs) are rarely applied and node-link diagrams are very popular. This paper will examine, which representation is more suitable for visualising graphs. For this purpose, several user experiments were conducted that aimed to answer this research question in the context of product models used, for example in engineering, but the results can be generalised to other applications. These experiments identify key factors on the readability of graph visualisations and confirm work on comparisons of different representations. This study widens the scope of readability comparisons between node-link and matrix-based representations by introducing new user tasks and replacing simulated, undirected graphs with directed ones employing real-world semantics.},
	language = {en},
	number = {1},
	urldate = {2024-06-28},
	journal = {Information Visualization},
	author = {Keller, René and Eckert, Claudia M. and Clarkson, P. John},
	month = mar,
	year = {2006},
	note = {Publisher: SAGE Publications},
	pages = {62--76},
}

@article{didimo_visualization_2018,
	title = {A {Visualization} {Framework} and {User} {Studies} for {Overloaded} {Orthogonal} {Drawings}},
	volume = {37},
	copyright = {© 2017 The Authors Computer Graphics Forum © 2017 The Eurographics Association and John Wiley \& Sons Ltd.},
	issn = {1467-8659},
	url = {https://onlinelibrary.wiley.com/doi/abs/10.1111/cgf.13266},
	doi = {10.1111/cgf.13266},
	abstract = {Overloaded orthogonal drawing (OOD) is a recent graph visualization style specifically conceived for directed graphs. It merges the advantages of some popular drawing conventions like layered drawings and orthogonal drawings, and provides additional support for some common analysis tasks. We present a visualization framework called DAGView, which implements algorithms and graphical features for the OOD style. Besides the algorithm for acyclic digraphs, the DAGView framework implements extensions to visualize both digraphs with cycles and undirected graphs, with the additional possibility of taking into account user preferences and constraints. It also supports an interactive visualization of clustered digraphs, based on the use of strongly connected components. Moreover, we describe an experimental user study, aimed to investigate the usability of OOD within the DAGView framework. The results of our study suggest that OOD can be effectively exploited to perform some basic tasks of analysis in a faster and more accurate way when compared to other drawing styles for directed graphs.},
	language = {en},
	number = {1},
	urldate = {2024-06-28},
	journal = {Computer Graphics Forum},
	author = {Didimo, Walter and Kornaropoulos, Evgenios M. and Montecchiani, Fabrizio and Tollis, Ioannis G.},
	year = {2018},
	note = {\_eprint: https://onlinelibrary.wiley.com/doi/pdf/10.1111/cgf.13266},
	keywords = {G.2.2 DISCRETE MATHEMATICS: Graph Theory Graph algorithms, H.5.2 INFORMATION SYSTEMS APPLICATIONS: User Interfaces Graphical user interfaces (GUI), I.3.5 COMPUTER GRAPHICS: Computational Geometry and Object Modeling Geometric algorithms, and systems, human–computer interfaces, information visualization, interaction, languages, user studies, visualization},
	pages = {288--300},
}

@inproceedings{huang_layout_2006,
	address = {Berlin, Heidelberg},
	title = {Layout {Effects} on {Sociogram} {Perception}},
	isbn = {978-3-540-31667-1},
	doi = {10.1007/11618058_24},
	abstract = {This paper describes a within-subjects experiment in which we compare the relative effectiveness of five sociogram drawing conventions in communicating underlying network substance, based on user task performance and usability preference, in order to examine effects of different spatial layout formats on human sociogram perception. We also explore the impact of edge crossings, a widely accepted readability aesthetic. Subjective data were gathered based on the methodology of Purchase et al.[14] Objective data were collected through an online system.},
	language = {en},
	booktitle = {Graph {Drawing}},
	publisher = {Springer},
	author = {Huang, Weidong and Hong, Seok-Hee and Eades, Peter},
	editor = {Healy, Patrick and Nikolov, Nikola S.},
	year = {2006},
	keywords = {Collaboration Network, Group Convention, Group Task, Online System, User Preference},
	pages = {262--273},
}

@inproceedings{meulemans_tale_2015,
	address = {Cham},
	title = {A {Tale} of {Two} {Communities}: {Assessing} {Homophily} in {Node}-{Link} {Diagrams}},
	isbn = {978-3-319-27261-0},
	shorttitle = {A {Tale} of {Two} {Communities}},
	doi = {10.1007/978-3-319-27261-0_40},
	abstract = {Homophily is a concept in social network analysis that states that in a network a link is more probable, if the two individuals have a common characteristic. We study the question if an observer can assess homophily by looking at the node-link diagram of the network. We design an experiment that investigates three different layout algorithms and asks the users to estimate the degree of homophily in the displayed network. One of the layout algorithms is a classical force-directed method, the other two are designed to improve node distinction based on the common characteristic. We study how each of the three layout algorithms helps to get a fair estimate, and whether there is a tendency to over or underestimate the degree of homophily. The stimuli in our experiments use different network sizes and different proportions of the cluster sizes.},
	language = {en},
	booktitle = {Graph {Drawing} and {Network} {Visualization}},
	publisher = {Springer International Publishing},
	author = {Meulemans, Wouter and Schulz, André},
	editor = {Di Giacomo, Emilio and Lubiw, Anna},
	year = {2015},
	keywords = {Bias Assessment, Cluster Separation, Layout Algorithm, Network Visualization, User Study},
	pages = {489--501},
}

@article{lee_treeplus_2006,
	title = {{TreePlus}: {Interactive} {Exploration} of {Networks} with {Enhanced} {Tree} {Layouts}},
	volume = {12},
	issn = {1941-0506},
	shorttitle = {{TreePlus}},
	url = {https://ieeexplore.ieee.org/document/1703363},
	doi = {10.1109/TVCG.2006.106},
	abstract = {Despite extensive research, it is still difficult to produce effective interactive layouts for large graphs. Dense layout and occlusion make food webs, ontologies, and social networks difficult to understand and interact with. We propose a new interactive Visual Analytics component called TreePlus that is based on a tree-style layout. TreePlus reveals the missing graph structure with visualization and interaction while maintaining good readability. To support exploration of the local structure of the graph and gathering of information from the extensive reading of labels, we use a guiding metaphor of "Plant a seed and watch it grow.” It allows users to start with a node and expand the graph as needed, which complements the classic overview techniques that can be effective at (but often limited to) revealing clusters. We describe our design goals, describe the interface, and report on a controlled user study with 28 participants comparing TreePlus with a traditional graph interface for six tasks. In general, the advantage of TreePlus over the traditional interface increased as the density of the displayed data increased. Participants also reported higher levels of confidence in their answers with TreePlus and most of them preferred TreePlus.},
	number = {6},
	urldate = {2024-06-28},
	journal = {IEEE Transactions on Visualization and Computer Graphics},
	author = {Lee, Bongshin and Parr, C.S. and Plaisant, C. and Bederson, B.B. and Veksler, V.D. and Gray, W.D. and Kotfila, C.},
	month = nov,
	year = {2006},
	note = {Conference Name: IEEE Transactions on Visualization and Computer Graphics},
	keywords = {Data visualization, Graph visualization, Graphical user interfaces, Navigation, Ontologies, Piccolo Zoomable User Interface (ZUI) Toolkit., Social network services, Sociology, Tree graphs, User interfaces, Visual analytics, Watches, evaluation/methodology, graphical user interfaces, information visualization, interaction techniques, navigation techniques},
	pages = {1414--1426},
}

@inproceedings{ghoniem_comparison_2004,
	title = {A {Comparison} of the {Readability} of {Graphs} {Using} {Node}-{Link} and {Matrix}-{Based} {Representations}},
	url = {https://ieeexplore.ieee.org/document/1382886},
	doi = {10.1109/INFVIS.2004.1},
	abstract = {In this paper, we describe a taxonomy of generic graph related tasks and an evaluation aiming at assessing the readability of two representations of graphs: matrix-based representations and node-link diagrams. This evaluation bears on seven generic tasks and leads to important recommendations with regard to the representation of graphs according to their size and density. For instance, we show that when graphs are bigger than twenty vertices, the matrix-based visualization performs better than node-link diagrams on most tasks. Only path finding is consistently in favor of node-link diagrams throughout the evaluation},
	urldate = {2024-06-28},
	booktitle = {{IEEE} {Symposium} on {Information} {Visualization}},
	author = {Ghoniem, M. and Fekete, J.-D. and Castagliola, P.},
	month = oct,
	year = {2004},
	note = {ISSN: 1522-404X},
	keywords = {Computer displays, Computer graphics, Image generation, Layout, Taxonomy, User interfaces, Visualization, Visualization of graphs, adjacency matrices, evaluation, node-link representation, readability},
	pages = {17--24},
}

@article{murray_taxonomy_2017,
	title = {A taxonomy of visualization tasks for the analysis of biological pathway data},
	volume = {18},
	issn = {1471-2105},
	url = {https://doi.org/10.1186/s12859-016-1443-5},
	doi = {10.1186/s12859-016-1443-5},
	abstract = {Understanding complicated networks of interactions and chemical components is essential to solving contemporary problems in modern biology, especially in domains such as cancer and systems research. In these domains, biological pathway data is used to represent chains of interactions that occur within a given biological process. Visual representations can help researchers understand, interact with, and reason about these complex pathways in a number of ways. At the same time, these datasets offer unique challenges for visualization, due to their complexity and heterogeneity.},
	number = {2},
	urldate = {2024-06-28},
	journal = {BMC Bioinformatics},
	author = {Murray, Paul and McGee, Fintan and Forbes, Angus G.},
	month = feb,
	year = {2017},
	keywords = {Biological pathways, Pathway visualization, Task taxonomy},
	pages = {21},
}

@article{ahn_task_2014,
	title = {A {Task} {Taxonomy} for {Network} {Evolution} {Analysis}},
	volume = {20},
	issn = {1941-0506},
	url = {https://ieeexplore.ieee.org/document/6620874},
	doi = {10.1109/TVCG.2013.238},
	abstract = {Visualization has proven to be a useful tool for understanding network structures. Yet the dynamic nature of social media networks requires powerful visualization techniques that go beyond static network diagrams. To provide strong temporal network visualization tools, designers need to understand what tasks the users have to accomplish. This paper describes a taxonomy of temporal network visualization tasks. We identify the 1) entities, 2) properties, and 3) temporal features, which were extracted by surveying 53 existing temporal network visualization systems. By building and examining the task taxonomy, we report which tasks are well covered by existing systems and make suggestions for designing future visualization tools. The feedback from 12 network analysts helped refine the taxonomy.},
	number = {3},
	urldate = {2024-06-28},
	journal = {IEEE Transactions on Visualization and Computer Graphics},
	author = {Ahn, Jae-wook and Plaisant, Catherine and Shneiderman, Ben},
	month = mar,
	year = {2014},
	note = {Conference Name: IEEE Transactions on Visualization and Computer Graphics},
	keywords = {Communities, Compounds, Data visualization, Evolution (biology), Network visualization, Social network services, Taxonomy, Visualization, design space, network evolution, task taxonomy, temporal analysis},
	pages = {365--376},
}

@article{beck_taxonomy_2017,
	title = {A {Taxonomy} and {Survey} of {Dynamic} {Graph} {Visualization}},
	volume = {36},
	copyright = {© 2016 The Authors Computer Graphics Forum © 2016 The Eurographics Association and John Wiley \& Sons Ltd.},
	issn = {1467-8659},
	url = {https://onlinelibrary.wiley.com/doi/abs/10.1111/cgf.12791},
	doi = {10.1111/cgf.12791},
	abstract = {Dynamic graph visualization focuses on the challenge of representing the evolution of relationships between entities in readable, scalable and effective diagrams. This work surveys the growing number of approaches in this discipline. We derive a hierarchical taxonomy of techniques by systematically categorizing and tagging publications. While static graph visualizations are often divided into node-link and matrix representations, we identify the representation of time as the major distinguishing feature for dynamic graph visualizations: either graphs are represented as animated diagrams or as static charts based on a timeline. Evaluations of animated approaches focus on dynamic stability for preserving the viewer's mental map or, in general, compare animated diagrams to timeline-based ones. A bibliographic analysis provides insights into the organization and development of the field and its community. Finally, we identify and discuss challenges for future research. We also provide feedback from experts, collected with a questionnaire, which gives a broad perspective of these challenges and the current state of the field.},
	number = {1},
	urldate = {2024-06-28},
	journal = {Computer Graphics Forum},
	author = {Beck, Fabian and Burch, Michael and Diehl, Stephan and Weiskopf, Daniel},
	year = {2017},
	note = {\_eprint: https://onlinelibrary.wiley.com/doi/pdf/10.1111/cgf.12791},
	keywords = {Information Interfaces and Presentation H.5.2 User Interfaces Graphical user interfaces (GUI), dynamic graph visualization, survey, taxonomy},
	pages = {133--159},
}

@article{kerracher_task_2015,
	title = {A {Task} {Taxonomy} for {Temporal} {Graph} {Visualisation}},
	volume = {21},
	issn = {1941-0506},
	url = {https://ieeexplore.ieee.org/document/7091028},
	doi = {10.1109/TVCG.2015.2424889},
	abstract = {By extending and instantiating an existing formal task framework, we define a task taxonomy and task design space for temporal graph visualisation. We discuss the process involved in their generation, and describe how the design space can be `sliced and diced' into multiple overlapping task categories, requiring distinct visual techniques for their support. The approach addresses deficiencies in the task literature, offering domain independence, greater task coverage, and unambiguous task specification. The taxonomy and design space capture tasks for temporal graphs, and also static graphs, multivariate graphs, and graph comparison, and will be of value in the design and evaluation of temporal graph visualisation systems.},
	number = {10},
	urldate = {2024-06-28},
	journal = {IEEE Transactions on Visualization and Computer Graphics},
	author = {Kerracher, Natalie and Kennedy, Jessie and Chalmers, Kevin},
	month = oct,
	year = {2015},
	note = {Conference Name: IEEE Transactions on Visualization and Computer Graphics},
	keywords = {Data models, Data visualization, Graph/Network Data, Joining processes, Market research, Sociology, Statistics, Taxonomies, Taxonomy, Time Series Data, graph/network data, time series data},
	pages = {1160--1172},
}

@misc{saket_group-level_2014,
	title = {Group-{Level} {Graph} {Visualization} {Taxonomy}},
	url = {http://arxiv.org/abs/1403.7421},
	doi = {10.48550/arXiv.1403.7421},
	abstract = {Task taxonomies for graph and network visualizations focus on tasks commonly encountered when analyzing graph connectivity and topology. However, in many application fields such as the social sciences (social networks), biology (protein interaction models), software engineering (program call graphs), connectivity and topology information is intertwined with group, clustering, and hierarchical information. Several recent visualization techniques, such as BubbleSets, LineSets and GMap, make explicit use of grouping and clustering, but evaluating such visualization has been difficult due to the lack of standardized group-level tasks. With this in mind, our goal is to define a new set of tasks that assess group-level comprehension. We propose several types of group-level tasks and provide several examples of each type. Finally, we characterize some of the proposed tasks using the multi-level typology of abstract visualization tasks. We believe that adding group-level tasks to the task taxonomy for graph visualization would make the taxonomy more useful for the recent graph visualization techniques. It would help evaluators define and categorize new tasks, and it would help generalize individual results collected in controlled experiments.},
	urldate = {2024-06-28},
	publisher = {arXiv},
	author = {Saket, Bahador and Simonetto, Paolo and Kobourov, Stephen},
	month = mar,
	year = {2014},
	note = {arXiv:1403.7421 [cs]},
	keywords = {Computer Science - Human-Computer Interaction},
}

@inproceedings{lee_task_2006,
	address = {New York, NY, USA},
	series = {{BELIV} '06},
	title = {Task taxonomy for graph visualization},
	isbn = {978-1-59593-562-5},
	url = {https://doi.org/10.1145/1168149.1168168},
	doi = {10.1145/1168149.1168168},
	abstract = {Our goal is to define a list of tasks for graph visualization that has enough detail and specificity to be useful to: 1) designers who want to improve their system and 2) to evaluators who want to compare graph visualization systems. In this paper, we suggest a list of tasks we believe are commonly encountered while analyzing graph data. We define graph specific objects and demonstrate how all complex tasks could be seen as a series of low-level tasks performed on those objects. We believe that our taxonomy, associated with benchmark datasets and specific tasks, would help evaluators generalize results collected through a series of controlled experiments.},
	urldate = {2024-06-28},
	booktitle = {Proceedings of the 2006 {AVI} workshop on {BEyond} time and errors: novel evaluation methods for information visualization},
	publisher = {Association for Computing Machinery},
	author = {Lee, Bongshin and Plaisant, Catherine and Parr, Cynthia Sims and Fekete, Jean-Daniel and Henry, Nathalie},
	month = may,
	year = {2006},
	pages = {1--5},
}

@article{yang_blockwise_2017,
	title = {Blockwise {Human} {Brain} {Network} {Visual} {Comparison} {Using} {NodeTrix} {Representation}},
	volume = {23},
	issn = {1941-0506},
	url = {https://ieeexplore.ieee.org/document/7534826},
	doi = {10.1109/TVCG.2016.2598472},
	abstract = {Visually comparing human brain networks from multiple population groups serves as an important task in the field of brain connectomics. The commonly used brain network representation, consisting of nodes and edges, may not be able to reveal the most compelling network differences when the reconstructed networks are dense and homogeneous. In this paper, we leveraged the block information on the Region Of Interest (ROI) based brain networks and studied the problem of blockwise brain network visual comparison. An integrated visual analytics framework was proposed. In the first stage, a two-level ROI block hierarchy was detected by optimizing the anatomical structure and the predictive comparison performance simultaneously. In the second stage, the NodeTrix representation was adopted and customized to visualize the brain network with block information. We conducted controlled user experiments and case studies to evaluate our proposed solution. Results indicated that our visual analytics method outperformed the commonly used node-link graph and adjacency matrix design in the blockwise network comparison tasks. We have shown compelling findings from two real-world brain network data sets, which are consistent with the prior connectomics studies.},
	number = {1},
	urldate = {2024-06-28},
	journal = {IEEE Transactions on Visualization and Computer Graphics},
	author = {Yang, Xinsong and Shi, Lei and Daianu, Madelaine and Tong, Hanghang and Liu, Qingsong and Thompson, Paul},
	month = jan,
	year = {2017},
	note = {Conference Name: IEEE Transactions on Visualization and Computer Graphics},
	keywords = {Brain Network, Data visualization, Diffusion tensor imaging, Diseases, Hybrid Representation, Sociology, Visual Comparison, Visual analytics},
	pages = {181--190},
}

@inproceedings{angori_chordlink_2019,
	address = {Cham},
	title = {{ChordLink}: {A} {New} {Hybrid} {Visualization} {Model}},
	isbn = {978-3-030-35802-0},
	shorttitle = {{ChordLink}},
	doi = {10.1007/978-3-030-35802-0_22},
	abstract = {Many real-world networks are globally sparse but locally dense. Typical examples are social networks, biological networks, and information networks. This double structural nature makes it difficult to adopt a homogeneous visualization model that clearly conveys an overview of the network and the internal structure of its communities at the same time. As a consequence, the use of hybrid visualizations has been proposed. For instance, NodeTrix combines node-link and matrix-based representations (Henry et al., 2007). In this paper we describe ChordLink, a hybrid visualization model that embeds chord diagrams, used to represent dense subgraphs, into a node-link diagram, which shows the global network structure. The visualization is intuitive and makes it possible to interactively highlight the structure of a community while keeping the rest of the layout stable. We discuss the intriguing algorithmic challenges behind the ChordLink model, present a prototype system, and illustrate case studies on real-world networks.},
	language = {en},
	booktitle = {Graph {Drawing} and {Network} {Visualization}},
	publisher = {Springer International Publishing},
	author = {Angori, Lorenzo and Didimo, Walter and Montecchiani, Fabrizio and Pagliuca, Daniele and Tappini, Alessandra},
	editor = {Archambault, Daniel and Tóth, Csaba D.},
	year = {2019},
	pages = {276--290},
}

@article{henry_nodetrix_2007,
	title = {{NodeTrix}: a {Hybrid} {Visualization} of {Social} {Networks}},
	volume = {13},
	issn = {1941-0506},
	shorttitle = {{NodeTrix}},
	url = {https://ieeexplore.ieee.org/document/4376154},
	doi = {10.1109/TVCG.2007.70582},
	abstract = {The need to visualize large social networks is growing as hardware capabilities make analyzing large networks feasible and many new data sets become available. Unfortunately, the visualizations in existing systems do not satisfactorily resolve the basic dilemma of being readable both for the global structure of the network and also for detailed analysis of local communities. To address this problem, we present NodeTrix, a hybrid representation for networks that combines the advantages of two traditional representations: node-link diagrams are used to show the global structure of a network, while arbitrary portions of the network can be shown as adjacency matrices to better support the analysis of communities. A key contribution is a set of interaction techniques. These allow analysts to create a NodeTrix visualization by dragging selections to and from node-link and matrix forms, and to flexibly manipulate the NodeTrix representation to explore the dataset and create meaningful summary visualizations of their findings. Finally, we present a case study applying NodeTrix to the analysis of the InfoVis 2004 coauthorship dataset to illustrate the capabilities of NodeTrix as both an exploration tool and an effective means of communicating results.},
	number = {6},
	urldate = {2024-06-28},
	journal = {IEEE Transactions on Visualization and Computer Graphics},
	author = {Henry, Nathalie and Fekete, Jean-Daniel and McGuffin, Michael J.},
	month = nov,
	year = {2007},
	note = {Conference Name: IEEE Transactions on Visualization and Computer Graphics},
	keywords = {Aggregates, Aggregation, Animation, Color, Hybrid visualization, Interaction., Layout, Matrix converters, Matrix visualization, Network visualization, Sparse matrices},
	pages = {1302--1309},
}

@article{liiv_seriation_2010,
	title = {Seriation and matrix reordering methods: {An} historical overview},
	volume = {3},
	copyright = {Copyright © 2010 Wiley Periodicals, Inc., A Wiley Company},
	issn = {1932-1872},
	shorttitle = {Seriation and matrix reordering methods},
	url = {https://onlinelibrary.wiley.com/doi/abs/10.1002/sam.10071},
	doi = {10.1002/sam.10071},
	abstract = {Seriation is an exploratory combinatorial data analysis technique to reorder objects into a sequence along a one-dimensional continuum so that it best reveals regularity and patterning among the whole series. Unsupervised learning, using seriation and matrix reordering, allows pattern discovery simultaneously at three information levels: local fragments of relationships, sets of organized local fragments of relationships, and an overall structural pattern. This paper presents an historical overview of seriation and matrix reordering methods, several applications from the following disciplines are included in the retrospective review: archaeology and anthropology; cartography, graphics, and information visualization; sociology and sociometry; psychology and psychometry; ecology; biology and bioinformatics; cellular manufacturing; and operations research. Copyright © 2010 Wiley Periodicals, Inc. Statistical Analysis and Data Mining 3: 70-91, 2010},
	language = {en},
	number = {2},
	urldate = {2024-06-28},
	journal = {Statistical Analysis and Data Mining: The ASA Data Science Journal},
	author = {Liiv, Innar},
	year = {2010},
	note = {\_eprint: https://onlinelibrary.wiley.com/doi/pdf/10.1002/sam.10071},
	keywords = {Bertin's matrices, biclustering, co-clustering, combinatorial data analysis, matrix reordering, seriation},
	pages = {70--91},
}

@article{behrisch_matrix_2016,
	title = {Matrix {Reordering} {Methods} for {Table} and {Network} {Visualization}},
	volume = {35},
	copyright = {© 2016 The Author(s) Computer Graphics Forum © 2016 The Eurographics Association and John Wiley \& Sons Ltd. Published by John Wiley \& Sons Ltd.},
	issn = {1467-8659},
	url = {https://onlinelibrary.wiley.com/doi/abs/10.1111/cgf.12935},
	doi = {10.1111/cgf.12935},
	abstract = {This survey provides a description of algorithms to reorder visual matrices of tabular data and adjacency matrix of Networks. The goal of this survey is to provide a comprehensive list of reordering algorithms published in different fields such as statistics, bioinformatics, or graph theory. While several of these algorithms are described in publications and others are available in software libraries and programs, there is little awareness of what is done across all fields. Our survey aims at describing these reordering algorithms in a unified manner to enable a wide audience to understand their differences and subtleties. We organize this corpus in a consistent manner, independently of the application or research field. We also provide practical guidance on how to select appropriate algorithms depending on the structure and size of the matrix to reorder, and point to implementations when available.},
	language = {en},
	number = {3},
	urldate = {2024-06-28},
	journal = {Computer Graphics Forum},
	author = {Behrisch, Michael and Bach, Benjamin and Henry Riche, Nathalie and Schreck, Tobias and Fekete, Jean-Daniel},
	year = {2016},
	note = {\_eprint: https://onlinelibrary.wiley.com/doi/pdf/10.1111/cgf.12935},
	keywords = {Categories and Subject Descriptors (according to ACM CCS), Visualization Human-centered computing: Visualization Techniques—},
	pages = {693--716},
}

@article{okoe_node-link_2019,
	title = {Node-{Link} or {Adjacency} {Matrices}: {Old} {Question}, {New} {Insights}},
	volume = {25},
	issn = {1941-0506},
	shorttitle = {Node-{Link} or {Adjacency} {Matrices}},
	url = {https://ieeexplore.ieee.org/document/8438968},
	doi = {10.1109/TVCG.2018.2865940},
	abstract = {Visualizing network data is applicable in domains such as biology, engineering, and social sciences. We report the results of a study comparing the effectiveness of the two primary techniques for showing network data: node-link diagrams and adjacency matrices. Specifically, an evaluation with a large number of online participants revealed statistically significant differences between the two visualizations. Our work adds to existing research in several ways. First, we explore a broad spectrum of network tasks, many of which had not been previously evaluated. Second, our study uses two large datasets, typical of many real-life networks not explored by previous studies. Third, we leverage crowdsourcing to evaluate many tasks with many participants. This paper is an expanded journal version of a Graph Drawing (GD'17) conference paper. We evaluated a second dataset, added a qualitative feedback section, and expanded the procedure, results, discussion, and limitations sections.},
	number = {10},
	urldate = {2024-06-28},
	journal = {IEEE Transactions on Visualization and Computer Graphics},
	author = {Okoe, Mershack and Jianu, Radu and Kobourov, Stephen},
	month = oct,
	year = {2019},
	note = {Conference Name: IEEE Transactions on Visualization and Computer Graphics},
	keywords = {Airports, Data visualization, Encoding, Evaluation, Layout, Task analysis, Taxonomy, Visualization, adjacency matrices, graphs, networks, node-link, user study},
	pages = {2940--2952},
}

@inproceedings{okoe_revisited_2018,
	address = {Cham},
	title = {Revisited {Experimental} {Comparison} of {Node}-{Link} and {Matrix} {Representations}},
	isbn = {978-3-319-73915-1},
	doi = {10.1007/978-3-319-73915-1_23},
	abstract = {Visualizing network data is applicable in domains such as biology, engineering, and social sciences. We report the results of a study comparing the effectiveness of the two primary techniques for showing network data: node-link diagrams and adjacency matrices. Specifically, an evaluation with a large number of online participants revealed statistically significant differences between the two visualizations. Our work adds to existing research in several ways. First, we explore a broad spectrum of network tasks, many of which had not been previously evaluated. Second, our study uses a large dataset, typical of many real-life networks not explored by previous studies. Third, we leverage crowdsourcing to evaluate many tasks with many participants.},
	language = {en},
	booktitle = {Graph {Drawing} and {Network} {Visualization}},
	publisher = {Springer International Publishing},
	author = {Okoe, Mershack and Jianu, Radu and Kobourov, Stephen},
	editor = {Frati, Fabrizio and Ma, Kwan-Liu},
	year = {2018},
	pages = {287--302},
}

@article{ren_understanding_2019,
	title = {Understanding node-link and matrix visualizations of networks: {A} large-scale online experiment},
	volume = {7},
	issn = {2050-1242, 2050-1250},
	shorttitle = {Understanding node-link and matrix visualizations of networks},
	url = {https://www.cambridge.org/core/journals/network-science/article/understanding-nodelink-and-matrix-visualizations-of-networks-a-largescale-online-experiment/C293136C4761F09D4C2C328E2BC19287},
	doi = {10.1017/nws.2019.6},
	abstract = {We investigated human understanding of different network visualizations in a large-scale online experiment. Three types of network visualizations were examined: node-link and two different sorting variants of matrix representations on a representative social network of either 20 or 50 nodes. Understanding of the network was quantified using task time and accuracy metrics on questions that were derived from an established task taxonomy. The sample size in our experiment was more than an order of magnitude larger (N = 600) than in previous research, leading to high statistical power and thus more precise estimation of detailed effects. Specifically, high statistical power allowed us to consider modern interaction capabilities as part of the evaluated visualizations, and to evaluate overall learning rates as well as ambient (implicit) learning. Findings indicate that participant understanding was best for the node-link visualization, with higher accuracy and faster task times than the two matrix visualizations. Analysis of participant learning indicated a large initial difference in task time between the node-link and matrix visualizations, with matrix performance steadily approaching that of the node-link visualization over the course of the experiment. This research is reproducible as the web-based module and results have been made available at: https://osf.io/qct84/.},
	language = {en},
	number = {2},
	urldate = {2024-06-28},
	journal = {Network Science},
	author = {Ren, Donghao and Marusich, Laura R. and O’Donovan, John and Bakdash, Jonathan Z. and Schaffer, James A. and Cassenti, Daniel N. and Kase, Sue E. and Roy, Heather E. and Lin, Wan-yi (Sabrina) and Höllerer, Tobias},
	month = jun,
	year = {2019},
	keywords = {graph data, information visualization, network visualization},
	pages = {242--264},
}

@inproceedings{berardi_investigating_2013,
	title = {Investigating the efficacy of network visualizations for intelligence tasks},
	url = {https://ieeexplore.ieee.org/document/6578843},
	doi = {10.1109/ISI.2013.6578843},
	abstract = {There is an increasing requirement for advanced analytical methodologies to help military intelligence analysts cope with the growing amount of data they are saturated with on a daily basis. Specifically, within the context of terror network analysis, one of the largest problems is the transformation of raw tabular data into a visualization that is easily and effectively exploited by intelligence analysts. Currently, the primary method within the intelligence do-main is the node-link visualization, which encodes data sets by depicting the ties between nodes as lines between objects in a plane. This method, although useful, has limitations when the size and complexity of data grows. The matrix offers an alternate perspective because the two dimensions of the matrix are arrayed as an actors x actors matrix. This paper describes an experiment investigating node-link and matrix visualization techniques within social network analysis, and their effectiveness for the intelligence tasks of: 1) identifying leaders and 2) identifying clusters. The sixty participants in the experiment were all Air Force intelligence analysts and we provide recommendations for building visualization tools for this specialized group of users.},
	urldate = {2024-06-28},
	booktitle = {2013 {IEEE} {International} {Conference} on {Intelligence} and {Security} {Informatics}},
	author = {Berardi, Christopher W. and Solovey, Erin T. and Cummings, Mary L.},
	month = jun,
	year = {2013},
	keywords = {Atmospheric measurements, Context, Data visualization, Intelligence Analyst, Matrix, Node-Link, Particle measurements, Social Network Analysis, Social network services, Symmetric matrices, Terrorism, Terrorist Network, Visualization},
	pages = {278--283},
}

@article{kuo_3omics_2013,
	title = {{3Omics}: a web-based systems biology tool for analysis, integration and visualization of human transcriptomic, proteomic and metabolomic data},
	volume = {7},
	issn = {1752-0509},
	shorttitle = {{3Omics}},
	url = {https://doi.org/10.1186/1752-0509-7-64},
	doi = {10.1186/1752-0509-7-64},
	abstract = {Integrative and comparative analyses of multiple transcriptomics, proteomics and metabolomics datasets require an intensive knowledge of tools and background concepts. Thus, it is challenging for users to perform such analyses, highlighting the need for a single tool for such purposes. The 3Omics one-click web tool was developed to visualize and rapidly integrate multiple human inter- or intra-transcriptomic, proteomic, and metabolomic data by combining five commonly used analyses: correlation networking, coexpression, phenotyping, pathway enrichment, and GO (Gene Ontology) enrichment.},
	number = {1},
	urldate = {2024-06-28},
	journal = {BMC Systems Biology},
	author = {Kuo, Tien-Chueh and Tian, Tze-Feng and Tseng, Yufeng Jane},
	month = jul,
	year = {2013},
	keywords = {Analysis, Metabolomics, Omics integration, Proteomics, Systems biology, Transcriptomics, Visualization},
	pages = {64},
}

@inproceedings{kwon_vizepis_2015,
	title = {{VizEpis} : {A} visualization and mapping tool for interpreting epistasis},
	shorttitle = {{VizEpis}},
	url = {https://ieeexplore.ieee.org/document/7359877},
	doi = {10.1109/BIBM.2015.7359877},
	abstract = {An important issue in genetic association studies is gene-gene interaction (epistasis) underlying common complex diseases that are affected by multiple genetic factors. Although many methods have been proposed to analyze epistasis, the interpretation of the identified gene-gene interactions is not straightforward. In order to efficiently provide the statistical interpretation and biological evidences of gene-gene interactions, we developed the VizEpis, a tool for visualizing of gene-gene interactions in genetic association analysis and mapping of epistatic interaction to the biological evidence from public interaction databases. Using interaction network and circular plot, the VizEpis provides to explore the interaction network integrated with biological evidences in epigenetic regulation, splicing, transcription, translation and post-translation level. To aid statistical interaction in genotype level, the VizEpis provides pairwise checkerboard, forest, and funnel. VizEpis provides for the user-specified variants with statistical interaction to find biological evidences.},
	urldate = {2024-06-28},
	booktitle = {2015 {IEEE} {International} {Conference} on {Bioinformatics} and {Biomedicine} ({BIBM})},
	author = {Kwon, Min-Seok and Lee, Sungyoung and Kim, Yongkang and Park, Taesung},
	month = nov,
	year = {2015},
	keywords = {Bioinformatics, Biology, Databases, Gene-gene interaction, Genome-wide association study, Visualization, Vizualization},
	pages = {1363--1366},
}

@inproceedings{lex_caleydo_2010,
	title = {Caleydo: {Design} and evaluation of a visual analysis framework for gene expression data in its biological context},
	shorttitle = {Caleydo},
	url = {https://ieeexplore.ieee.org/document/5429609},
	doi = {10.1109/PACIFICVIS.2010.5429609},
	abstract = {The goal of our work is to support experts in the process of hypotheses generation concerning the roles of genes in diseases. For a deeper understanding of the complex interdependencies between genes, it is important to bring gene expressions (measurements) into context with pathways. Pathways, which are models of biological processes, are available in online databases. In these databases, large networks are decomposed into small sub-graphs for better manageability. This simplification results in a loss of context, as pathways are interconnected and genes can occur in multiple instances scattered over the network. Our main goal is therefore to present all relevant information, i.e., gene expressions, the relations between expression and pathways and between multiple pathways in a simple, yet effective way. To achieve this we employ two different multiple-view approaches. Traditional multiple views are used for large datasets or highly interactive visualizations, while a 2.5D technique is employed to support a seamless navigation of multiple pathways which simultaneously links to the expression of the contained genes. This approach facilitates the understanding of the interconnection of pathways, and enables a non-distracting relation to gene expression data. We evaluated Caleydo with a group of users from the life science community. Users were asked to perform three tasks: pathway exploration, gene expression analysis and information comparison with and without visual links, which had to be conducted in four different conditions. Evaluation results show that the system can improve the process of understanding the complex network of pathways and the individual effects of gene expression regulation considerably. Especially the quality of the available contextual information and the spatial organization was rated good for the presented 2.5D setup.},
	urldate = {2024-06-28},
	booktitle = {2010 {IEEE} {Pacific} {Visualization} {Symposium} ({PacificVis})},
	author = {Lex, Alexander and Streit, Marc and Kruijff, Ernst and Schmalstieg, Dieter},
	month = mar,
	year = {2010},
	note = {ISSN: 2165-8773},
	keywords = {Bioinformatics, Biological processes, Biological system modeling, Data visualization, Databases, Diseases, Gene Expression, Gene expression, Information analysis, Linking \& Brushing, Multiple Views, Navigation, Pathways, Performance analysis, Scattering, Visual Analysis},
	pages = {57--64},
}

@article{abdelaal_comparative_2023,
	title = {Comparative {Evaluation} of {Bipartite}, {Node}-{Link}, and {Matrix}-{Based} {Network} {Representations}},
	volume = {29},
	issn = {1941-0506},
	url = {https://ieeexplore.ieee.org/document/9908291},
	doi = {10.1109/TVCG.2022.3209427},
	abstract = {This work investigates and compares the performance of node-link diagrams, adjacency matrices, and bipartite layouts for visualizing networks. In a crowd-sourced user study ({\textbackslash}mathrmn=150), we measure the task accuracy and completion time of the three representations for different network classes and properties. In contrast to the literature, which covers mostly topology-based tasks (e.g., path finding) in small datasets, we mainly focus on overview tasks for large and directed networks. We consider three overview tasks on networks with 500 nodes: (T1) network class identification, (T2) cluster detection, and (T3) network density estimation, and two detailed tasks: (T4) node in-degree vs. out-degree and (T5) representation mapping, on networks with 50 and 20 nodes, respectively. Our results show that bipartite layouts are beneficial for revealing the overall network structure, while adjacency matrices are most reliable across the different tasks.},
	number = {1},
	urldate = {2024-06-28},
	journal = {IEEE Transactions on Visualization and Computer Graphics},
	author = {Abdelaal, Moataz and Schiele, Nathan D. and Angerbauer, Katrin and Kurzhals, Kuno and Sedlmair, Michael and Weiskopf, Daniel},
	month = jan,
	year = {2023},
	note = {Conference Name: IEEE Transactions on Visualization and Computer Graphics},
	keywords = {Bipartite, Bipartite graph, Clutter, Layout, Rendering (computer graphics), Scalability, Task analysis, Visualization, evaluation, network, visualization},
	pages = {896--906},
}

@article{ghoniem_readability_2005,
	title = {On the {Readability} of {Graphs} {Using} {Node}-{Link} and {Matrix}-{Based} {Representations}: {A} {Controlled} {Experiment} and {Statistical} {Analysis}},
	volume = {4},
	issn = {1473-8716},
	shorttitle = {On the {Readability} of {Graphs} {Using} {Node}-{Link} and {Matrix}-{Based} {Representations}},
	url = {https://doi.org/10.1057/palgrave.ivs.9500092},
	doi = {10.1057/palgrave.ivs.9500092},
	abstract = {In this article, we describe a taxonomy of generic graph related tasks along with a computer-based evaluation designed to assess the readability of two representations of graphs: matrix-based representations and node-link diagrams. This evaluation encompasses seven generic tasks and leads to insightful recommendations for the representation of graphs according to their size and density. Typically, we show that when graphs are bigger than twenty vertices, the matrix-based visualization outperforms node-link diagrams on most tasks. Only path finding is consistently in favor of node-link diagrams throughout the evaluation.},
	language = {en},
	number = {2},
	urldate = {2024-06-28},
	journal = {Information Visualization},
	author = {Ghoniem, Mohammad and Fekete, Jean-Daniel and Castagliola, Philippe},
	month = jun,
	year = {2005},
	note = {Publisher: SAGE Publications},
	pages = {114--135},
}

@inproceedings{nesbitt_getting_2004,
	title = {Getting to more abstract places using the metro map metaphor},
	url = {https://ieeexplore.ieee.org/document/1320189},
	doi = {10.1109/IV.2004.1320189},
	abstract = {The network map of the London underground is often put forward as a good example of information visualisation. Certainly this style of metro map has been adopted in many cities to assist train travellers understand the various routes and network connections. This work reports on a preliminary investigation into the question: Can the metro map metaphor be adapted for effectively displaying more abstract knowledge? Four case studies are described that use the metro map metaphor for presenting abstract, interconnecting "trains of thought". These four case studies include using a metro map to summarise the ideas in a complex thesis, using a metro map to communicate a business plan, using a metro map as navigation aid for Web pages and using a metro map to assist university students understand a course structure. This work discusses the aspects of these abstract metro maps from an information visualisation perspective. Experiences learned from the case studies are used to introduce some issues and guidelines for using this metaphor to help people find their way through more abstract data.},
	urldate = {2024-06-28},
	booktitle = {Proceedings. {Eighth} {International} {Conference} on {Information} {Visualisation}, 2004. {IV} 2004.},
	author = {Nesbitt, K.V.},
	month = jul,
	year = {2004},
	note = {ISSN: 1093-9547},
	keywords = {Business communication, Cities and towns, Cognitive science, Displays, Guidelines, Information technology, Libraries, Navigation, Visualization, Web pages},
	pages = {488--493},
}

@inproceedings{stott_automatic_2005,
	title = {Automatic layout of project plans using a metro map metaphor},
	url = {https://ieeexplore.ieee.org/document/1509079},
	doi = {10.1109/IV.2005.26},
	abstract = {In this paper, we describe a tool to improve inter-functional communication of project plans by displaying them as a metro map. Our tool automatically lays out plans using a multicriteria system adapted for the application area. Previous studies have shown that displaying project plans using a metro map metaphor as a complementary visualization to Gantt charts attracts and engages individuals, presents an overview of detail and initiates discussions. Creating such a map manually is time consuming. Hence, we have developed a software tool that converts a standard planning format into a metro map visualization and assists designers in generating comprehensible layouts. Our findings may be important for researchers in the domain of human computer interaction, project managers, knowledge visualization and communication scientists.},
	urldate = {2024-06-28},
	booktitle = {Ninth {International} {Conference} on {Information} {Visualisation} ({IV}'05)},
	author = {Stott, J.M. and Rodgers, P. and Burkhard, R.A. and Meier, M. and Smis, M.T.J.},
	month = jul,
	year = {2005},
	note = {ISSN: 2375-0138},
	keywords = {Application software, Cities and towns, Data visualization, Human computer interaction, Knowledge management, Project management, Project planning, Roads, Software standards, Software tools, Standards development, knowledge visualization, metro map layout problem, multicriteria optimization},
	pages = {203--206},
}

@article{al-awami_neurolines_2014,
	title = {{NeuroLines}: {A} {Subway} {Map} {Metaphor} for {Visualizing} {Nanoscale} {Neuronal} {Connectivity}},
	volume = {20},
	issn = {1941-0506},
	shorttitle = {{NeuroLines}},
	url = {https://ieeexplore.ieee.org/document/6875935},
	doi = {10.1109/TVCG.2014.2346312},
	abstract = {We present NeuroLines, a novel visualization technique designed for scalable detailed analysis of neuronal connectivity at the nanoscale level. The topology of 3D brain tissue data is abstracted into a multi-scale, relative distance-preserving subway map visualization that allows domain scientists to conduct an interactive analysis of neurons and their connectivity. Nanoscale connectomics aims at reverse-engineering the wiring of the brain. Reconstructing and analyzing the detailed connectivity of neurons and neurites (axons, dendrites) will be crucial for understanding the brain and its development and diseases. However, the enormous scale and complexity of nanoscale neuronal connectivity pose big challenges to existing visualization techniques in terms of scalability. NeuroLines offers a scalable visualization framework that can interactively render thousands of neurites, and that supports the detailed analysis of neuronal structures and their connectivity. We describe and analyze the design of NeuroLines based on two real-world use-cases of our collaborators in developmental neuroscience, and investigate its scalability to large-scale neuronal connectivity data.},
	number = {12},
	urldate = {2024-06-28},
	journal = {IEEE Transactions on Visualization and Computer Graphics},
	author = {Al-Awami, Ali K. and Beyer, Johanna and Strobelt, Hendrik and Kasthuri, Narayanan and Lichtman, Jeff W. and Pfister, Hanspeter and Hadwiger, Markus},
	month = dec,
	year = {2014},
	note = {Conference Name: IEEE Transactions on Visualization and Computer Graphics},
	keywords = {Connectomics, Data Abstraction, Data visualization, Focus+Context, Multi-Trees, Nanoscale devices, Navigation, Nerve fibers, Neurophysiology, Neuroscience, Scalability, Three-dimensional displays},
	pages = {2369--2378},
}

@misc{blucher_visualization_2019,
	title = {Visualization of drug target interactions in the contexts of pathways and networks with {ReactomeFIViz}},
	copyright = {http://creativecommons.org/licenses/by/4.0/},
	url = {https://f1000research.com/articles/8-908},
	doi = {10.12688/f1000research.19592.1},
	abstract = {The precision medicine paradigm is centered on therapies targeted to particular molecular entities that will elicit an anticipated and controlled therapeutic response. However, genetic alterations in the drug targets themselves or in genes whose products interact with the targets can affect how well a drug actually works for an individual patient. To better understand the effects of targeted therapies in patients, we need software tools capable of simultaneously visualizing patient-specific variations and drug targets in their biological context. This context can be provided using pathways, which are process-oriented representations of biological reactions, or biological networks, which represent pathway-spanning interactions among genes, proteins, and other biological entities. To address this need, we have recently enhanced the Reactome Cytoscape app, ReactomeFIViz, to assist researchers in visualizing and modeling drug and target interactions. ReactomeFIViz integrates drug-target interaction information with high quality manually curated pathways and a genome-wide human functional interaction network. Both the pathways and the functional interaction network are provided by Reactome, the most comprehensive open source biological pathway knowledgebase. We describe several examples demonstrating the application of these new features to the visualization of drugs in the contexts of pathways and networks. Complementing previous features in ReactomeFIViz, these new features enable researchers to ask focused questions about targeted therapies, such as drug sensitivity for patients with different mutation profiles, using a pathway or network perspective.},
	language = {en},
	urldate = {2024-06-28},
	publisher = {F1000Research},
	author = {Blucher, Aurora S. and McWeeney, Shannon K. and Stein, Lincoln and Wu, Guanming},
	month = jun,
	year = {2019},
	keywords = {Boolean network, Reactome, biological pathway, constrained fuzzy logic modeling, drug interaction visualization, functional interaction network, systems pharmacology, targeted therapy},
}

@article{lex_entourage_2013,
	title = {Entourage: {Visualizing} {Relationships} between {Biological} {Pathways} using {Contextual} {Subsets}},
	volume = {19},
	issn = {1941-0506},
	shorttitle = {Entourage},
	url = {https://ieeexplore.ieee.org/document/6634190},
	doi = {10.1109/TVCG.2013.154},
	abstract = {Biological pathway maps are highly relevant tools for many tasks in molecular biology. They reduce the complexity of the overall biological network by partitioning it into smaller manageable parts. While this reduction of complexity is their biggest strength, it is, at the same time, their biggest weakness. By removing what is deemed not important for the primary function of the pathway, biologists lose the ability to follow and understand cross-talks between pathways. Considering these cross-talks is, however, critical in many analysis scenarios, such as judging effects of drugs. In this paper we introduce Entourage, a novel visualization technique that provides contextual information lost due to the artificial partitioning of the biological network, but at the same time limits the presented information to what is relevant to the analyst's task. We use one pathway map as the focus of an analysis and allow a larger set of contextual pathways. For these context pathways we only show the contextual subsets, i.e., the parts of the graph that are relevant to a selection. Entourage suggests related pathways based on similarities and highlights parts of a pathway that are interesting in terms of mapped experimental data. We visualize interdependencies between pathways using stubs of visual links, which we found effective yet not obtrusive. By combining this approach with visualization of experimental data, we can provide domain experts with a highly valuable tool. We demonstrate the utility of Entourage with case studies conducted with a biochemist who researches the effects of drugs on pathways. We show that the technique is well suited to investigate interdependencies between pathways and to analyze, understand, and predict the effect that drugs have on different cell types.},
	number = {12},
	urldate = {2024-06-28},
	journal = {IEEE Transactions on Visualization and Computer Graphics},
	author = {Lex, Alexander and Partl, Christian and Kalkofen, Denis and Streit, Marc and Gratzl, Samuel and Wassermann, Anne Mai and Schmalstieg, Dieter and Pfister, Hanspeter},
	month = dec,
	year = {2013},
	note = {Conference Name: IEEE Transactions on Visualization and Computer Graphics},
	keywords = {Bioinformatics, Biological system modeling, Context awareness, Data visualization, Drugs, Pathway visualization, Portals, biological networks, biomolecular data, graphs, subsets},
	pages = {2536--2545},
}

@article{roberts_objective_2013,
	title = {Objective versus subjective measures of {Paris} {Metro} map usability: {Investigating} traditional octolinear versus all-curves schematics},
	volume = {71},
	issn = {1071-5819},
	shorttitle = {Objective versus subjective measures of {Paris} {Metro} map usability},
	url = {https://www.sciencedirect.com/science/article/pii/S1071581912001528},
	doi = {10.1016/j.ijhcs.2012.09.004},
	abstract = {Schematic maps are an important component of assistance for navigating transport networks worldwide. By showing routes as simple straight lines, they reduce the cognitive load of journey planning, and by revealing the underlying structure of networks, they make their key features easier to identify and learn. However, although there are many suggestions for optimizing schematic maps so as to maximize these benefits, to date these have not been directly supported by published usability studies or psychological theory. In this paper, we suggest that there are circumstances in which conventional schematic maps fail to yield benefits, and we compare journey planning using the current official RATP Paris Metro map with an all-curves design which replaces straight lines and corners with gentle curves. Three separate usability studies with slightly different methodologies showed that the journey planning time for the all-curves map was better than the RATP version, with effect sizes ranging from 0.48 to 1.12. Subjective usability ratings were derived from questionnaires, and user preferences, but neither were correlated with objective usability measures. We conclude that (1) in terms of designing schematics, there is no evidence to suggest that any rule-set can be claimed to be a gold-standard, and it is important to match the design rules to the properties of the network, (2) in some circumstances, radical departures from traditional ideas can yield usability benefits, and (3) map usability appears to be distinct from map engagement, although the latter is undoubtedly important in encouraging people fully to make use of navigation aides.},
	number = {3},
	urldate = {2024-06-28},
	journal = {International Journal of Human-Computer Studies},
	author = {Roberts, Maxwell J. and Newton, Elizabeth J. and Lagattolla, Fabio D. and Hughes, Simon and Hasler, Megan C.},
	month = mar,
	year = {2013},
	keywords = {Cognitive load, Journey planning, Metro maps, Reasoning, Schematic maps, Usability study},
	pages = {363--386},
}

@incollection{eiglsperger_orthogonal_2001,
	address = {Berlin, Heidelberg},
	title = {Orthogonal {Graph} {Drawing}},
	isbn = {978-3-540-44969-0},
	url = {https://doi.org/10.1007/3-540-44969-8_6},
	abstract = {There are various criteria to judge the qualityof a drawing of a graph. From a human point of view, one of the most important issues is the readabilityo f a drawing: ideally, it should be easy to understand the structure of a graph with just a few glances, and the chance of confusion over connections between different vertices should be small. From an algorithmic point of view, it is necessary to capture this qualityb ymea ns of an objective function. Various objective functions have been studied, with a great deal of effort put into their optimization bym eans of combinatorial algorithms.},
	language = {en},
	urldate = {2024-06-28},
	booktitle = {Drawing {Graphs}: {Methods} and {Models}},
	publisher = {Springer},
	author = {Eiglsperger, Markus and Fekete, Sándor P. and Klau, Gunnar W.},
	editor = {Kaufmann, Michael and Wagner, Dorothea},
	year = {2001},
	doi = {10.1007/3-540-44969-8_6},
	keywords = {Constraint Graph, Edge Segment, Graph Drawing, Planar Graph, Shape Description},
	pages = {121--171},
}

@article{huson_megan_2016,
	title = {{MEGAN} {Community} {Edition} - {Interactive} {Exploration} and {Analysis} of {Large}-{Scale} {Microbiome} {Sequencing} {Data}},
	volume = {12},
	issn = {1553-7358},
	url = {https://journals.plos.org/ploscompbiol/article?id=10.1371/journal.pcbi.1004957},
	doi = {10.1371/journal.pcbi.1004957},
	abstract = {There is increasing interest in employing shotgun sequencing, rather than amplicon sequencing, to analyze microbiome samples. Typical projects may involve hundreds of samples and billions of sequencing reads. The comparison of such samples against a protein reference database generates billions of alignments and the analysis of such data is computationally challenging. To address this, we have substantially rewritten and extended our widely-used microbiome analysis tool MEGAN so as to facilitate the interactive analysis of the taxonomic and functional content of very large microbiome datasets. Other new features include a functional classifier called InterPro2GO, gene-centric read assembly, principal coordinate analysis of taxonomy and function, and support for metadata. The new program is called MEGAN Community Edition (CE) and is open source. By integrating MEGAN CE with our high-throughput DNA-to-protein alignment tool DIAMOND and by providing a new program MeganServer that allows access to metagenome analysis files hosted on a server, we provide a straightforward, yet powerful and complete pipeline for the analysis of metagenome shotgun sequences. We illustrate how to perform a full-scale computational analysis of a metagenomic sequencing project, involving 12 samples and 800 million reads, in less than three days on a single server. All source code is available here: https://github.com/danielhuson/megan-ce},
	language = {en},
	number = {6},
	urldate = {2024-06-28},
	journal = {PLOS Computational Biology},
	author = {Huson, Daniel H. and Beier, Sina and Flade, Isabell and Górska, Anna and El-Hadidi, Mohamed and Mitra, Suparna and Ruscheweyh, Hans-Joachim and Tappu, Rewati},
	month = jun,
	year = {2016},
	note = {Publisher: Public Library of Science},
	keywords = {Computer software, Functional analysis, Metadata, Metagenomics, Microbiome, Sequence alignment, Shotgun sequencing, Taxonomy},
	pages = {e1004957},
}

@article{letunic_interactive_2024,
	title = {Interactive {Tree} of {Life} ({iTOL}) v6: recent updates to the phylogenetic tree display and annotation tool},
	issn = {0305-1048},
	shorttitle = {Interactive {Tree} of {Life} ({iTOL}) v6},
	url = {https://doi.org/10.1093/nar/gkae268},
	doi = {10.1093/nar/gkae268},
	abstract = {The Interactive Tree Of Life (https://itol.embl.de) is an online tool for the management, display, annotation and manipulation of phylogenetic and other trees. It is freely available and open to everyone. iTOL version 6 introduces a modernized and completely rewritten user interface, together with numerous new features. A new dataset type has been introduced (colored/labeled ranges), greatly upgrading the functionality of the previous simple colored range annotation function. Additional annotation options have been implemented for several existing dataset types. Dataset template files now support simple assignment of annotations to multiple tree nodes through substring matching, including full regular expression support. Node metadata handling has been greatly extended with novel display and exporting options, and it can now be edited interactively or bulk updated through annotation files. Tree labels can be displayed using multiple simultaneous font styles, with precise positioning, sizing and styling of each individual label part. Various bulk label editing functions have been implemented, simplifying large scale changes of all tree node labels. iTOL’s automatic taxonomy assignment functions now support trees based on the Genome Taxonomy Database (GTDB), in addition to the NCBI taxonomy. The functionality of the optional user account pages has been expanded, simplifying the management, navigation and sharing of projects and trees. iTOL currently handles more than one and a half million trees from \&gt;130 000 individual user accounts.},
	urldate = {2024-06-28},
	journal = {Nucleic Acids Research},
	author = {Letunic, Ivica and Bork, Peer},
	month = apr,
	year = {2024},
	pages = {gkae268},
}

@article{sugiyama_methods_1981,
	title = {Methods for {Visual} {Understanding} of {Hierarchical} {System} {Structures}},
	volume = {11},
	issn = {2168-2909},
	url = {https://ieeexplore.ieee.org/document/4308636},
	doi = {10.1109/TSMC.1981.4308636},
	abstract = {Two kinds of new methods are developed to obtain effective representations of hierarchies automatically: theoretical and heuristic methods. The methods determine the positions of vertices in two steps. First the order of the vertices in each level is determined to reduce the number of crossings of edges. Then horizontal positions of the vertices are determined to improve further the readability of drawings. The theoretical methods are useful in recognizing the nature of the problem, and the heuristic methods make it possible to enlarge the size of hierarchies with which we can deal. Performance tests of the heuristic methods and several applications are presented.},
	number = {2},
	urldate = {2024-06-28},
	journal = {IEEE Transactions on Systems, Man, and Cybernetics},
	author = {Sugiyama, Kozo and Tagawa, Shojiro and Toda, Mitsuhiko},
	month = feb,
	year = {1981},
	note = {Conference Name: IEEE Transactions on Systems, Man, and Cybernetics},
	keywords = {Computer displays, Constraint theory, Engineering drawings, Flowcharts, Hierarchical systems, Image recognition, Information science, Processor scheduling, Programming, Testing},
	pages = {109--125},
}

@incollection{healy_hierarchical_2013,
	edition = {1},
	title = {Hierarchical {Drawing} {Algorithms}},
	isbn = {978-1-58488-412-5},
	booktitle = {Handbook of graph drawing and visualization},
	publisher = {Chapman and Hall/CRC},
	author = {Healy, Patrick and Nikolov, Nikola},
	month = aug,
	year = {2013},
	pages = {409--454},
}

@incollection{junger_2-layer_2002,
	title = {2-{Layer} {Straightline} {Crossing} {Minimization}: {Performance} of {Exact} and {Heuristic} {Algorithms}},
	isbn = {978-981-02-4926-7},
	shorttitle = {2-{Layer} {Straightline} {Crossing} {Minimization}},
	url = {https://www.worldscientific.com/doi/abs/10.1142/9789812777638_0001},
	urldate = {2024-06-28},
	booktitle = {Graph {Algorithms} and {Applications} {I}},
	publisher = {WORLD SCIENTIFIC},
	author = {Jünger, Michael and Mutzel, Petra},
	month = mar,
	year = {2002},
	doi = {10.1142/9789812777638_0001},
	pages = {3--27},
}

@article{terje_bjorke_visualization_2010,
	title = {Visualization of network structure by the application of hypernodes},
	volume = {51},
	issn = {0888-613X},
	url = {https://www.sciencedirect.com/science/article/pii/S0888613X09001406},
	doi = {10.1016/j.ijar.2009.09.003},
	abstract = {In the literature several authors describe methods to construct simplified models of networks. These methods are motivated by the need to gain insight into the main properties of medium sized or large networks. The present paper contributes to this research by setting focus on weighted networks, the geographical component of networks and introducing a class of functions to model how the weights propagate from one level of abstraction to the next. Hierarchies of network models can be constructed from reordering of the adjacency matrix of the network; this is how “hypernodes” are derived in the present paper. The hypernode algorithm is explored and it is shown how it can be formulated to handle weighted networks. Weighted networks enable handling the uncertainty or the strength of the components which make up the network. The hypernode algorithm can be run in an iterative manner so that a hierarchy of simplified models of the network can be derived. Some case studies demonstrate the hypernode algorithm. In the first case the algorithm is compared with a similar implementation described in the literature. In the second case an airline dataset is analysed. This study shows that when networks are embedded in the geographical space hypernodes may relate to clusters in the spatial domain. The selection of the visual variables to illustrate the strength of the edges and nodes in a weighted network is discussed.},
	number = {3},
	urldate = {2024-06-28},
	journal = {International Journal of Approximate Reasoning},
	author = {Terje Bjørke, Jan and Nilsen, Stein and Varga, Margaret},
	month = feb,
	year = {2010},
	keywords = {Generalization, Geographical patterns, Graphs, Levels of abstraction, Weighted networks},
	pages = {275--293},
}

@article{holten_hierarchical_2006,
	title = {Hierarchical {Edge} {Bundles}: {Visualization} of {Adjacency} {Relations} in {Hierarchical} {Data}},
	volume = {12},
	issn = {1941-0506},
	shorttitle = {Hierarchical {Edge} {Bundles}},
	url = {https://ieeexplore.ieee.org/document/4015425},
	doi = {10.1109/TVCG.2006.147},
	abstract = {A compound graph is a frequently encountered type of data set. Relations are given between items, and a hierarchy is defined on the items as well. We present a new method for visualizing such compound graphs. Our approach is based on visually bundling the adjacency edges, i.e., non-hierarchical edges, together. We realize this as follows. We assume that the hierarchy is shown via a standard tree visualization method. Next, we bend each adjacency edge, modeled as a B-spline curve, toward the polyline defined by the path via the inclusion edges from one node to another. This hierarchical bundling reduces visual clutter and also visualizes implicit adjacency edges between parent nodes that are the result of explicit adjacency edges between their respective child nodes. Furthermore, hierarchical edge bundling is a generic method which can be used in conjunction with existing tree visualization techniques. We illustrate our technique by providing example visualizations and discuss the results based on an informal evaluation provided by potential users of such visualizations.},
	number = {5},
	urldate = {2024-06-28},
	journal = {IEEE Transactions on Visualization and Computer Graphics},
	author = {Holten, Danny},
	month = sep,
	year = {2006},
	note = {Conference Name: IEEE Transactions on Visualization and Computer Graphics},
	keywords = {Cables, Data visualization, Displays, Network visualization, Social network services, Software systems, Spline, Tree data structures, Tree graphs, Wires, curves, edge aggregation, edge bundling, edge concentration, graph visualization, hierarchies, node-link diagrams, tree visualization, treemaps.},
	pages = {741--748},
}

@inproceedings{dongaonkar_node_2019,
	address = {Singapore},
	title = {Node {Grouping} and {Link} {Segregation} in {Circular} {Layout} with {Edge} {Bundling}},
	isbn = {978-981-10-8055-5},
	doi = {10.1007/978-981-10-8055-5_35},
	abstract = {Every industry is producing a huge amount of data today, which is analyzed and used for future predictions and making business decisions. Networked data can be analyzed node-link diagrams, which give different trends with different layouts to analyze network data. Many of these layouts have complex algorithms. Thus, construction of alternative layouts used is the topic of research for many organizations and industries. Many real-time examples require grouping of nodes, separation of links, simple layout, and abstract visuals of data. This paper proposes a technique which will tend to meet the above requirements of real data. The essence of this technique is the use of simple circular layout with node grouping and link segregation. View level abstraction is achieved with the concepts of edge bundling and node abstraction. Edge-bundling algorithm also reduces the clutter in the graph. Thus, above techniques will lead to viewing the networked data with new trends coming out by grouping nodes, link segregation, and compare data by focusing on different attributes of data at different levels of view (i.e. abstract and detailed).},
	language = {en},
	booktitle = {Computational {Intelligence} in {Data} {Mining}},
	publisher = {Springer},
	author = {Dongaonkar, Surbhi and Attar, Vahida},
	editor = {Behera, Himansu Sekhar and Nayak, Janmenjoy and Naik, Bighnaraj and Abraham, Ajith},
	year = {2019},
	keywords = {Circular layout, Edge bundling, Network graph, Node abstraction, Node-link diagram},
	pages = {391--399},
}

@article{alanis-lobato_latent_2018,
	title = {The latent geometry of the human protein interaction network},
	volume = {34},
	issn = {1367-4803},
	url = {https://doi.org/10.1093/bioinformatics/bty206},
	doi = {10.1093/bioinformatics/bty206},
	abstract = {A series of recently introduced algorithms and models advocates for the existence of a hyperbolic geometry underlying the network representation of complex systems. Since the human protein interaction network (hPIN) has a complex architecture, we hypothesized that uncovering its latent geometry could ease challenging problems in systems biology, translating them into measuring distances between proteins.We embedded the hPIN to hyperbolic space and found that the inferred coordinates of nodes capture biologically relevant features, like protein age, function and cellular localization. This means that the representation of the hPIN in the two-dimensional hyperbolic plane offers a novel and informative way to visualize proteins and their interactions. We then used these coordinates to compute hyperbolic distances between proteins, which served as likelihood scores for the prediction of plausible protein interactions. Finally, we observed that proteins can efficiently communicate with each other via a greedy routing process, guided by the latent geometry of the hPIN. We show that these efficient communication channels can be used to determine the core members of signal transduction pathways and to study how system perturbations impact their efficiency.An R implementation of our network embedder is available at https://github.com/galanisl/NetHypGeom. Also, a web tool for the geometric analysis of the hPIN accompanies this text at http://cbdm-01.zdv.uni-mainz.de/{\textasciitilde}galanisl/gapi.Supplementary data are available at Bioinformatics online.},
	number = {16},
	urldate = {2024-06-28},
	journal = {Bioinformatics},
	author = {Alanis-Lobato, Gregorio and Mier, Pablo and Andrade-Navarro, Miguel},
	month = aug,
	year = {2018},
	pages = {2826--2834},
}

@article{chang_mango_2016,
	title = {Mango: combining and analyzing heterogeneous biological networks},
	volume = {9},
	issn = {1756-0381},
	shorttitle = {Mango},
	url = {https://doi.org/10.1186/s13040-016-0105-5},
	doi = {10.1186/s13040-016-0105-5},
	abstract = {Heterogeneous biological data such as sequence matches, gene expression correlations, protein-protein interactions, and biochemical pathways can be merged and analyzed via graphs, or networks. Existing software for network analysis has limited scalability to large data sets or is only accessible to software developers as libraries. In addition, the polymorphic nature of the data sets requires a more standardized method for integration and exploration.},
	number = {1},
	urldate = {2024-06-28},
	journal = {BioData Mining},
	author = {Chang, Jennifer and Cho, Hyejin and Chou, Hui-Hsien},
	month = aug,
	year = {2016},
	keywords = {3D visualization, Biological pathway analysis, Graph mathematics, Heterogeneous data integration, Systems biology},
	pages = {25},
}

@inproceedings{liu_egonetcloud_2015,
	title = {{EgoNetCloud}: {Event}-based egocentric dynamic network visualization},
	shorttitle = {{EgoNetCloud}},
	url = {https://ieeexplore.ieee.org/document/7347632},
	doi = {10.1109/VAST.2015.7347632},
	abstract = {Event-based egocentric dynamic networks are an important class of networks widely seen in many domains. In this paper, we present a visual analytics approach for these networks by combining data-driven network simplifications with a novel visualization design - EgoNetCloud. In particular, an integrated data processing pipeline is proposed to prune, compress and filter the networks into smaller but salient abstractions. To accommodate the simplified network into the visual design, we introduce a constrained graph layout algorithm on the dynamic network. Through a real-life case study as well as conversations with the domain expert, we demonstrate the effectiveness of the EgoNetCloud design and system in completing analysis tasks on event-based dynamic networks. The user study comparing EgoNetCloud with a working system on academic search confirms the effectiveness and convenience of our visual analytics based approach.},
	urldate = {2024-06-28},
	booktitle = {2015 {IEEE} {Conference} on {Visual} {Analytics} {Science} and {Technology} ({VAST})},
	author = {Liu, Qingsong and Hu, Yifan and Shi, Lei and Mu, Xinzhu and Zhang, Yutao and Tang, Jie},
	month = oct,
	year = {2015},
	keywords = {Clutter, Collaboration, Data visualization, Heuristic algorithms, Layout, Stress, Visualization},
	pages = {65--72},
}

@article{tong_mirnacancermap_2018,
	title = {{miRNACancerMAP}: an integrative web server inferring {miRNA} regulation network for cancer},
	volume = {34},
	issn = {1367-4803},
	shorttitle = {{miRNACancerMAP}},
	url = {https://doi.org/10.1093/bioinformatics/bty320},
	doi = {10.1093/bioinformatics/bty320},
	abstract = {MicroRNAs play critical roles in oncogenesis by targeting a few key regulators or a large cohort of genes impinging on downstream signaling pathways. Conversely, miRNA activity is also titrated by competitive endogenous RNA such as lncRNA with sponge effect. Web-based server, miRNACancerMap, aims to unravel lncRNA-miRNA-mRNA tripartite complexity to predict the function and clinical relevance of miRNA with network perspective. In conjunction with large-scale data and information integration, miRNACancerMap implements various algorithms and pipelines to construct dynamic miRNA-centered network with rigorous Systems Biology approaches and the state-of-the-art visualization tool. The capability of the server to generate testable hypotheses was exemplified with cases to identify hub miRNAs regulating most of the differentially-expressed genes involved in cancer stage transition, miRNA-TF pairs shared by pan-cancers and lncRNA sponges validated by multiple datasets. LncRNAs sharing the same miRNAs binding sites as mRNAs can sequester miRNAs and indirectly regulate the activity of the related mRNAs. We have re-annotated traditional microarray chips, and included these datasets in the server to enable validation of the predicted lncRNA-miRNA-mRNA regulations derived from TCGA RNA-seq data. Of note, our server enables identifying miRNAs associated with cancer signaling pathways, and related lncRNA sponges from pan-cancers with only a few mouse clicks.http://cis.hku.hk/miRNACancerMAPSupplementary data are available at Bioinformatics online.},
	number = {18},
	urldate = {2024-06-28},
	journal = {Bioinformatics},
	author = {Tong, Yin and Ru, Beibei and Zhang, Jiangwen},
	month = sep,
	year = {2018},
	pages = {3211--3213},
}

@article{zhu_pathrings_2015,
	title = {{PathRings}: a web-based tool for exploration of ortholog and expression data in biological pathways},
	volume = {16},
	issn = {1471-2105},
	shorttitle = {{PathRings}},
	url = {https://doi.org/10.1186/s12859-015-0585-1},
	doi = {10.1186/s12859-015-0585-1},
	abstract = {High-throughput methods are generating biological data on a vast scale. In many instances, genomic, transcriptomic, and proteomic data must be interpreted in the context of signaling and metabolic pathways to yield testable hypotheses. Since humans can interpret visual information rapidly, a means for interactive visual exploration that lets biologists interpret such data in a comprehensive and exploratory manner would be invaluable. However, humans have limited memory capacity. Current visualization tools have limited viewing and manipulation capabilities to address complex data analysis problems, and visual exploratory tools are needed to reduce the high mental workload imposed on biologists.},
	number = {1},
	urldate = {2024-06-28},
	journal = {BMC Bioinformatics},
	author = {Zhu, Yongnan and Sun, Liang and Garbarino, Alexander and Schmidt, Carl and Fang, Jinglong and Chen, Jian},
	month = may,
	year = {2015},
	keywords = {Interactive Visual Analysis, Ortholog Data, Orthologous Relationship, Pathway Relationship, Pathway Visualization},
	pages = {165},
}

@article{bostock_d_2011,
	title = {D³ {Data}-{Driven} {Documents}},
	volume = {17},
	issn = {1941-0506},
	url = {https://ieeexplore.ieee.org/document/6064996},
	doi = {10.1109/TVCG.2011.185},
	abstract = {Data-Driven Documents (D3) is a novel representation-transparent approach to visualization for the web. Rather than hide the underlying scenegraph within a toolkit-specific abstraction, D3 enables direct inspection and manipulation of a native representation: the standard document object model (DOM). With D3, designers selectively bind input data to arbitrary document elements, applying dynamic transforms to both generate and modify content. We show how representational transparency improves expressiveness and better integrates with developer tools than prior approaches, while offering comparable notational efficiency and retaining powerful declarative components. Immediate evaluation of operators further simplifies debugging and allows iterative development. Additionally, we demonstrate how D3 transforms naturally enable animation and interaction with dramatic performance improvements over intermediate representations.},
	number = {12},
	urldate = {2024-06-28},
	journal = {IEEE Transactions on Visualization and Computer Graphics},
	author = {Bostock, Michael and Ogievetsky, Vadim and Heer, Jeffrey},
	month = dec,
	year = {2011},
	note = {Conference Name: IEEE Transactions on Visualization and Computer Graphics},
	keywords = {2D graphics., Cascading style sheets, Data visualization, Debugging, Image color analysis, Information analysis, Information visualization, toolkits, user interfaces},
	pages = {2301--2309},
}

@article{dussaut_gernet_2017,
	title = {{GeRNet}: a gene regulatory network tool},
	volume = {162},
	issn = {0303-2647},
	shorttitle = {{GeRNet}},
	url = {https://www.sciencedirect.com/science/article/pii/S0303264716303574},
	doi = {10.1016/j.biosystems.2017.08.006},
	abstract = {Gene regulatory networks (GRNs) are crucial in every process of life since they govern the majority of the molecular processes. Therefore, the task of assembling these networks is highly important. In particular, the so called model-free approaches have an advantage modeling the complexities of dynamic molecular networks, since most of the gene networks are hard to be mapped with accuracy by any other mathematical model. A highly abstract model-free approach, called rule-based approach, offers several advantages performing data-driven analysis; such as the requirement of the least amount of data. They also have an important ability to perform inferences: its simplicity allows the inference of large size models with a higher speed of analysis. However, regarding these techniques, the reconstruction of the relational structure of the network is partial, hence incomplete, for an effective biological analysis. This situation motivated us to explore the possibility of hybridizing with other approaches, such as biclustering techniques. This led to incorporate a biclustering tool that finds new relations between the nodes of the GRN. In this work we present a new software, called GeRNeT that integrates the algorithms of GRNCOP2 and BiHEA along a set of tools for interactive visualization, statistical analysis and ontological enrichment of the resulting GRNs. In this regard, results associated with Alzheimer disease datasets are presented that show the usefulness of integrating both bioinformatics tools.},
	urldate = {2024-06-28},
	journal = {Biosystems},
	author = {Dussaut, J. S. and Gallo, C. A. and Cravero, F. and Martínez, M. J. and Carballido, J. A. and Ponzoni, I.},
	month = dec,
	year = {2017},
	keywords = {Biclustering, Gene regulatory network, Machine-learning, Microarray},
	pages = {1--11},
}

@article{combe_xinet_2015,
	title = {{xiNET}: {Cross}-link {Network} {Maps} {With} {Residue} {Resolution}*},
	volume = {14},
	issn = {1535-9476},
	shorttitle = {{xiNET}},
	url = {https://www.sciencedirect.com/science/article/pii/S1535947620332084},
	doi = {10.1074/mcp.O114.042259},
	abstract = {xiNET is a visualization tool for exploring cross-linking/mass spectrometry results. The interactive maps of the cross-link network that it generates are a type of node-link diagram. In these maps xiNET displays: (1) residue resolution positional information including linkage sites and linked peptides; (2) all types of cross-linking reaction product; (3) ambiguous results; and, (4) additional sequence information such as domains. xiNET runs in a browser and exports vector graphics which can be edited in common drawing packages to create publication quality figures. Availability: xiNET is open source, released under the Apache version 2 license. Results can be viewed by uploading data to http://crosslinkviewer.org/ or by downloading the software from http://github.com/colin-combe/crosslink-viewer and running it locally.},
	number = {4},
	urldate = {2024-06-28},
	journal = {Molecular \& Cellular Proteomics},
	author = {Combe, Colin W. and Fischer, Lutz and Rappsilber, Juri},
	month = apr,
	year = {2015},
	pages = {1137--1147},
}

@inproceedings{motleb_alnafisah_algorithmic_2019,
	title = {An algorithmic {Solution} in {Data} {Visualization} for the “{Hair} {Ball}” {Problem}},
	url = {https://ieeexplore.ieee.org/document/8992920},
	doi = {10.1109/UEMCON47517.2019.8992920},
	abstract = {Researching and analyzing large and complex graphs is an important aspect of data visualization research, but completely new, scalable methods and graph visualization methodologies are required [49]. Overall, this can provide more insight into this fuzzy graph's structure and function. To clarify further, in the “Hair Balls” we need to find a technique to build a solution for presenting a clean graph with the minimum overlap between edges. Despite the growing importance of researching and thoroughly examining and interpreting very large data graphs, the traditional way of viewing graphs has trouble scaling up, and usually ends up representing such large graphs as “Hair Balls.” Nevertheless, this traditional approach has a profoundly intuitive foundation [75]: nodes are represented in a form such as a circle, triangle or square, which are then bound by lines or curves representing the edges [73]. In any way, while there are many different methods of applying this fundamental underlying concept, it needs to be reconsidered in the given current and developing needs to consider the increasingly complex convergence between the edges in the graphs [55]. The Hair Ball complex, appearing as an indecipherable diagram, originated from the edge-to-edge convergence. We found the major drawback in the Hair Balls graph from our preliminary research was that it confused observers [38]-[40]. Users might feel that there are some extra nodes; but they don't actually exist. Since there are many crossovers in the Hair Balls between the edges, the impression can also affect observers ` understanding of the graph's entire structure [38] [39]. Major problem-no effective reception of information from a Hair Balls graph-meaningless to observers [64].},
	urldate = {2024-06-28},
	booktitle = {2019 {IEEE} 10th {Annual} {Ubiquitous} {Computing}, {Electronics} \& {Mobile} {Communication} {Conference} ({UEMCON})},
	author = {Motleb Alnafisah, Khalid Hamad},
	month = oct,
	year = {2019},
	keywords = {3, Algorithmic, Bipartite K2, Complex Graphs, Crossover, Tidy Graph},
	pages = {0408--0418},
}

@article{logan_social_2023,
	title = {Social network analysis of {Twitter} interactions: a directed multilayer network approach},
	volume = {13},
	issn = {1869-5469},
	shorttitle = {Social network analysis of {Twitter} interactions},
	url = {https://doi.org/10.1007/s13278-023-01063-2},
	doi = {10.1007/s13278-023-01063-2},
	abstract = {Effective employment of social media for any social influence outcome requires a detailed understanding of the target audience. Social media provides a rich repository of self-reported information that provides insight regarding the sentiments and implied priorities of an online population. Using Social Network Analysis, this research models user interactions on Twitter as a weighted, directed network. Topic modeling through Latent Dirichlet Allocation identifies the topics of discussion in Tweets, which this study uses to induce a directed multilayer network wherein users (in one layer) are connected to the conversations and topics (in a second layer) in which they have participated, with inter-layer connections representing user participation in conversations. Analysis of the resulting network identifies both influential users and highly connected groups of individuals, informing an understanding of group dynamics and individual connectivity. The results demonstrate that the generation of a topically-focused social network to represent conversations yields more robust findings regarding influential users, particularly when analysts collect Tweets from a variety of discussions through more general search queries. Within the analysis, PageRank performed best among four measures used to rank individual influence within this problem context. In contrast, the results of applying both the Greedy Modular Algorithm and the Leiden Algorithm to identify communities were mixed; each method yielded valuable insights, but neither technique was uniformly superior. The demonstrated four-step process is readily replicable, and an interested user can automate the process with relatively low effort or expense.},
	language = {en},
	number = {1},
	urldate = {2024-06-28},
	journal = {Social Network Analysis and Mining},
	author = {Logan, Austin P. and LaCasse, Phillip M. and Lunday, Brian J.},
	month = apr,
	year = {2023},
	keywords = {62H30, 68T50, 90B10, 90B90, 91B08, 91C20, 91D30, C31, C38, C44, D85, Multilayer networks, Natural language processing, Networks, Social network analysis},
	pages = {65},
}

@article{kuijpers_dynovis_2019,
	title = {{DynOVis}: a web tool to study dynamic perturbations for capturing dose-over-time effects in biological networks},
	volume = {20},
	issn = {1471-2105},
	shorttitle = {{DynOVis}},
	url = {https://doi.org/10.1186/s12859-019-2995-y},
	doi = {10.1186/s12859-019-2995-y},
	abstract = {The development of high throughput sequencing techniques provides us with the possibilities to obtain large data sets, which capture the effect of dynamic perturbations on cellular processes. However, because of the dynamic nature of these processes, the analysis of the results is challenging. Therefore, there is a great need for bioinformatics tools that address this problem.},
	number = {1},
	urldate = {2024-06-28},
	journal = {BMC Bioinformatics},
	author = {Kuijpers, T. J. M. and Wolters, J. E. J. and Kleinjans, J. C. S. and Jennen, D. G. J.},
	month = aug,
	year = {2019},
	keywords = {Biological knowledge integration, Dynamic network visualization, Network analysis},
	pages = {417},
}

@inproceedings{dang_biolinker_2017,
	title = {{BioLinker}: {Bottom}-up exploration of protein interaction networks},
	shorttitle = {{BioLinker}},
	url = {https://ieeexplore.ieee.org/document/8031603},
	doi = {10.1109/PACIFICVIS.2017.8031603},
	abstract = {Systems biologists and cancer researchers require interactive visualization tools that enable them to more easily navigate and discover patterns at different levels of the biological hierarchy of signaling pathways. Furthermore, biologists are often interested in understanding and exploring the causal biochemical links between processes. When exploring the literature of particular biological pathways or specific proteins within those pathways, biologists find it useful to know the contexts in which biochemical links are active and, importantly, to be aware of potential conflicts when different experiments introduce alternative interpretations of the function of a pathway or biochemical reaction. We introduce BioLinker, a interactive visualization system that helps users to perform bottom-up exploration of complex protein interaction networks. Five interconnected views provide the user with a range of ways to explore pathway data, including views that show potential conflicts within pathway databases and publications and that highlight contextual information about individual proteins. Additionally, we discuss system details to show how our system manages the large amount of protein interactions extracted from the literature of biological pathways.},
	urldate = {2024-06-28},
	booktitle = {2017 {IEEE} {Pacific} {Visualization} {Symposium} ({PacificVis})},
	author = {Dang, Tommy and Murray, Paul and Forbes, Angus},
	month = apr,
	year = {2017},
	note = {ISSN: 2165-8773},
	keywords = {Cancer, Data visualization, Dynamic network visualization, Genomics, Indexes, Potential conflict matrix, Protein interaction network, Proteins},
	pages = {265--269},
}

@article{chang_mirnet_2020,
	title = {{miRNet} 2.0: network-based visual analytics for {miRNA} functional analysis and systems biology},
	volume = {48},
	issn = {0305-1048},
	shorttitle = {{miRNet} 2.0},
	url = {https://doi.org/10.1093/nar/gkaa467},
	doi = {10.1093/nar/gkaa467},
	abstract = {miRNet is an easy-to-use, web-based platform designed to help elucidate microRNA (miRNA) functions by integrating users' data with existing knowledge via network-based visual analytics. Since its first release in 2016, miRNet has been accessed by \&gt;20 000 researchers worldwide, with ∼100 users on a daily basis. While version 1.0 was focused primarily on miRNA-target gene interactions, it has become clear that in order to obtain a global view of miRNA functions, it is necessary to bring other important players into the context during analysis. Driven by this concept, in miRNet version 2.0, we have (i) added support for transcription factors (TFs) and single nucleotide polymorphisms (SNPs) that affect miRNAs, miRNA-binding sites or target genes, whilst also greatly increased (\&gt;5-fold) the underlying knowledgebases of miRNAs, ncRNAs and disease associations; (ii) implemented new functions to allow creation and visual exploration of multipartite networks, with enhanced support for in situ functional analysis and (iii) revamped the web interface, optimized the workflow, and introduced microservices and web application programming interface (API) to sustain high-performance, real-time data analysis. The underlying R package is also released in tandem with version 2.0 to allow more flexible data analysis for R programmers. The miRNet 2.0 website is freely available at https://www.mirnet.ca.},
	number = {W1},
	urldate = {2024-06-28},
	journal = {Nucleic Acids Research},
	author = {Chang, Le and Zhou, Guangyan and Soufan, Othman and Xia, Jianguo},
	month = jul,
	year = {2020},
	pages = {W244--W251},
}

@article{kamada_algorithm_1989,
	title = {An algorithm for drawing general undirected graphs},
	volume = {31},
	issn = {0020-0190},
	url = {https://www.sciencedirect.com/science/article/pii/0020019089901026},
	doi = {10.1016/0020-0190(89)90102-6},
	number = {1},
	urldate = {2024-06-28},
	journal = {Information Processing Letters},
	author = {Kamada, Tomihisa and Kawai, Satoru},
	month = apr,
	year = {1989},
	keywords = {Graph, drawing algorithm, layout, network structure},
	pages = {7--15},
}

@article{fruchterman_graph_1991,
	title = {Graph drawing by force-directed placement},
	volume = {21},
	copyright = {Copyright © 1991 John Wiley \& Sons, Ltd},
	issn = {1097-024X},
	url = {https://onlinelibrary.wiley.com/doi/abs/10.1002/spe.4380211102},
	doi = {10.1002/spe.4380211102},
	abstract = {We present a modification of the spring-embedder model of Eades [Congressus Numerantium, 42, 149–160, (1984)] for drawing undirected graphs with straight edges. Our heuristic strives for uniform edge lengths, and we develop it in analogy to forces in natural systems, for a simple, elegant, conceptually-intuitive, and efficient algorithm.},
	language = {en},
	number = {11},
	urldate = {2024-06-28},
	journal = {Software: Practice and Experience},
	author = {Fruchterman, Thomas M. J. and Reingold, Edward M.},
	year = {1991},
	note = {\_eprint: https://onlinelibrary.wiley.com/doi/pdf/10.1002/spe.4380211102},
	keywords = {Force-directed placement, Graph drawing, Multi-level techniques, Simulated annealing},
	pages = {1129--1164},
}

@article{eades_heuristic_1984,
	title = {A heuristic for graph drawing},
	volume = {42},
	language = {en},
	number = {11},
	journal = {Congressus numerantium},
	author = {Eades, Peter},
	year = {1984},
	pages = {149--160},
}

@misc{kobourov_spring_2012,
	title = {Spring {Embedders} and {Force} {Directed} {Graph} {Drawing} {Algorithms}},
	url = {http://arxiv.org/abs/1201.3011},
	doi = {10.48550/arXiv.1201.3011},
	abstract = {Force-directed algorithms are among the most flexible methods for calculating layouts of simple undirected graphs. Also known as spring embedders, such algorithms calculate the layout of a graph using only information contained within the structure of the graph itself, rather than relying on domain-specific knowledge. Graphs drawn with these algorithms tend to be aesthetically pleasing, exhibit symmetries, and tend to produce crossing-free layouts for planar graphs. In this survey we consider several classical algorithms, starting from Tutte's 1963 barycentric method, and including recent scalable multiscale methods for large and dynamic graphs.},
	urldate = {2024-06-28},
	publisher = {arXiv},
	author = {Kobourov, Stephen G.},
	month = jan,
	year = {2012},
	note = {arXiv:1201.3011 [cs]},
	keywords = {Computer Science - Computational Geometry, Computer Science - Data Structures and Algorithms, Computer Science - Discrete Mathematics, F.2.2, G.2.2, H.4.0, I.3.5},
}

@incollection{landgraf_3d_2001,
	address = {Berlin, Heidelberg},
	title = {{3D} {Graph} {Drawing}},
	isbn = {978-3-540-44969-0},
	url = {https://doi.org/10.1007/3-540-44969-8_7},
	abstract = {There is a large number of effective methodologies and algorithms for the creation of aesthetically pleasing graph drawings in two dimensions. However, representing graphs in three dimensions offers various benefits. The extra dimension gives greater flexibility for placing the vertices and edges of a graph and crossings can be always avoided. On the other hand new challenges arise: current output media have a two-dimensional nature and can only provide a limited resolution and display area. Thus, the resulting drawings become complex and difficult to survey. These disadvantages can be weakened by the use of navigational operations such as rotation, shifting and zooming. These operations enable an effective use of screen space and allow users to resolve ambiguities in large graphs while maintaining their overall mental map. The possibility of changing the viewpoint in 3D will also diminish the relevance of edge crossing in the (two-dimensional) screen representation of the graph.},
	language = {en},
	urldate = {2024-06-28},
	booktitle = {Drawing {Graphs}: {Methods} and {Models}},
	publisher = {Springer},
	author = {Landgraf, Britta},
	editor = {Kaufmann, Michael and Wagner, Dorothea},
	year = {2001},
	doi = {10.1007/3-540-44969-8_7},
	keywords = {Cycle Cover, Drawing Algorithm, Edge Crossing, Edge Route, Graph Drawing},
	pages = {172--192},
}

@article{ehlers_improving_2023,
	title = {Improving readability of static, straight-line graph drawings: {A} first look at edge crossing resolution through iterative vertex splitting},
	volume = {116},
	issn = {0097-8493},
	shorttitle = {Improving readability of static, straight-line graph drawings},
	url = {https://www.sciencedirect.com/science/article/pii/S0097849323002339},
	doi = {10.1016/j.cag.2023.09.010},
	abstract = {We present a novel vertex-splitting approach to iteratively resolve edge crossings in order to improve the readability of graph drawings. Dense graphs, even when small in size (10 to 15 nodes in size) quickly become difficult to read with increasing numbers of edges, and form so-called “hairballs”. The readability of a graph drawing is measured using many different quantitative aesthetic metrics. One such metric of particular importance is the number of edge crossings. Classical approaches to improving readability, such as the minimization of the number of edge crossings, focus on providing overviews of the input graph by aggregating or sampling vertices and/or edges. However, this simplification of the graph drawing does not allow for detailed views into the data, as not all vertices or edges are rendered, and also requires sophisticated interaction approaches to perform well. To avoid this, our locally optimal vertex splitting approach aims to minimize the number of remaining edge crossings while also minimizing the number of vertices that need to be split. In each iteration, we identify the vertex contributing the largest number of edge crossings, remove it, locate the embedding locations of said vertex’s two split copies, and determine each copy’s unique adjacency. We conduct a user study with 52 participants to evaluate whether vertex splitting affects users’ abilities to conduct a set of graph analytical tasks on graphs 12 nodes in size. Users were tasked with identifying a vertex’s adjacency, determining the shared neighbors of two vertices, and checking the validity of a set of paths. We ultimately conclude that within the context of small, dense graphs, systematic vertex splitting is preferred by participants and even positively impacts user performance, though at the cost of the time taken per task.},
	urldate = {2024-06-28},
	journal = {Computers \& Graphics},
	author = {Ehlers, Henry and Villedieu, Anaïs and Raidou, Renata G. and Wu, Hsiang-Yun},
	month = nov,
	year = {2023},
	keywords = {Edge crossings, Graph aesthetics, Network visualization, Vertex splitting},
	pages = {448--463},
}

@inproceedings{kobourov_are_2014,
	address = {Berlin, Heidelberg},
	title = {Are {Crossings} {Important} for {Drawing} {Large} {Graphs}?},
	isbn = {978-3-662-45803-7},
	doi = {10.1007/978-3-662-45803-7_20},
	abstract = {Reducing the number of edge crossings is considered one of the most important graph drawing aesthetics. While real-world graphs tend to be large and dense, most of the earlier work on evaluating the impact of edge crossings utilizes relatively small graphs that are manually generated and manipulated. We study the effect on task performance of increased edge crossings in automatically generated layouts for graphs, from different datasets, with different sizes, and with different densities. The results indicate that increasing the number of crossings negatively impacts accuracy and performance time and that impact is significant for small graphs but not significant for large graphs. We also quantitatively evaluate the impact of edge crossings on crossing angles and stress in automatically constructed graph layouts. We find a moderate correlation between minimizing stress and the minimizing the number of crossings.},
	language = {en},
	booktitle = {Graph {Drawing}},
	publisher = {Springer},
	author = {Kobourov, Stephen G. and Pupyrev, Sergey and Saket, Bahador},
	editor = {Duncan, Christian and Symvonis, Antonios},
	year = {2014},
	pages = {234--245},
}

@inproceedings{purchase_which_1997,
	address = {Berlin, Heidelberg},
	title = {Which aesthetic has the greatest effect on human understanding?},
	isbn = {978-3-540-69674-2},
	doi = {10.1007/3-540-63938-1_67},
	abstract = {In the creation of graph drawing algorithms and systems, designers claim that by producing layouts that optimise certain aesthetic qualities, the graphs are easier to understand. Such aesthetics include maximise symmetry, minimise edge crosses and minimise bends.},
	language = {en},
	booktitle = {Graph {Drawing}},
	publisher = {Springer},
	author = {Purchase, Helen},
	editor = {DiBattista, Giuseppe},
	year = {1997},
	keywords = {Aesthetic Quality, Graph Drawing, Minimum Angle, Reaction Time Data, Simple Effect},
	pages = {248--261},
}

@article{purchase_empirical_2002,
	title = {Empirical {Evaluation} of {Aesthetics}-based {Graph} {Layout}},
	volume = {7},
	issn = {1573-7616},
	url = {https://doi.org/10.1023/A:1016344215610},
	doi = {10.1023/A:1016344215610},
	abstract = {Many automatic graph layout algorithms have been designed and implemented to display relational data in a graphical (usually node-arc) manner. The success of these algorithms is typically measured by their computational efficiency and the extent to which they conform to aesthetic criteria (for example, minimising the number of crossings, maximising symmetry). Little research has been performed on the usability aspects of such algorithms: do they produce graph drawings that make the embodied information easy to use and understand? Is the computational effort expended on conforming to the assumed aesthetic criteria justifiable with respect to better usability? This paper reports on usability studies that were performed to investigate the merit of automatic graph layout algorithms with respect to human use. The paper describes three ways in which this issue has been considered experimentally: first, investigating individual aesthetic criteria in simple, abstract graph structures; second, investigating the results of common automatic graph layout algorithms; and third, investigating individual aesthetic criteria and other relevant secondary notations in Unified Modeling Language class and collaboration diagrams. The results show that the use of only some aesthetics affect usability significantly, and that the semantic domain of the graph drawings affects which aesthetic criteria need to be emphasised.},
	language = {en},
	number = {3},
	urldate = {2024-06-28},
	journal = {Empirical Software Engineering},
	author = {Purchase, Helen C. and Carrington, David and Allder, Jo-Anne},
	month = sep,
	year = {2002},
	keywords = {UML diagrams, graph drawing aesthetic, user evaluation},
	pages = {233--255},
}

@article{purchase_metrics_2002,
	title = {Metrics for {Graph} {Drawing} {Aesthetics}},
	volume = {13},
	issn = {1045-926X},
	url = {https://www.sciencedirect.com/science/article/pii/S1045926X02902326},
	doi = {10.1006/jvlc.2002.0232},
	abstract = {Graph layout algorithms typically conform to one or more aesthetic criteria (e.g. minimizing the number of bends, maximizing orthogonality). Determining the extent to which a graph drawing conforms to an aesthetic criterion tends to be done informally, and varies between different algorithms. This paper presents formal metrics for measuring the aesthetic presence in a graph drawing for seven common aesthetic criteria, applicable to any graph drawing of any size. The metrics are useful for determining the aesthetic quality of a given graph drawing, or for defining a cost function for genetic algorithms or simulated annealing programs. The metrics are continuous, so that aesthetic quality is not stated as a binary conformance decision (i.e. the drawing either conforms to the aesthetic or not), but can be stated as the extent of aesthetic conformance using a number between 0 and 1. The paper presents the seven metric formulae. The application of these metrics is demonstrated through the aesthetic analysis of example graph drawings produced by common layout algorithms.},
	number = {5},
	urldate = {2024-06-28},
	journal = {Journal of Visual Languages \& Computing},
	author = {Purchase, HELEN C.},
	month = oct,
	year = {2002},
	keywords = {Aesthetics, Graph drawing, Metrics},
	pages = {501--516},
}

@book{battista_graph_1998,
	address = {USA},
	edition = {1st},
	title = {Graph {Drawing}: {Algorithms} for the {Visualization} of {Graphs}},
	isbn = {978-0-13-301615-4},
	shorttitle = {Graph {Drawing}},
	abstract = {From the Publisher:This book is designed to describe fundamental algorithmic techniques for constructing drawings of graphs. Suitable as a book or reference manual, its chapters offer an accurate, accessible reflection of the rapidly expanding field of graph drawing.},
	publisher = {Prentice Hall PTR},
	author = {Battista, Giuseppe Di and Eades, Peter and Tamassia, Roberto and Tollis, Ioannis G.},
	month = jun,
	year = {1998},
}

@article{vogogias_bayespiles_2018,
	title = {{BayesPiles}: {Visualisation} {Support} for {Bayesian} {Network} {Structure} {Learning}},
	volume = {10},
	issn = {2157-6904},
	shorttitle = {{BayesPiles}},
	url = {https://doi.org/10.1145/3230623},
	doi = {10.1145/3230623},
	abstract = {We address the problem of exploring, combining, and comparing large collections of scored, directed networks for understanding inferred Bayesian networks used in biology. In this field, heuristic algorithms explore the space of possible network solutions, sampling this space based on algorithm parameters and a network score that encodes the statistical fit to the data. The goal of the analyst is to guide the heuristic search and decide how to determine a final consensus network structure, usually by selecting the top-scoring network or constructing the consensus network from a collection of high-scoring networks. BayesPiles, our visualisation tool, helps with understanding the structure of the solution space and supporting the construction of a final consensus network that is representative of the underlying dataset. BayesPiles builds upon and extends MultiPiles to meet our domain requirements. We developed BayesPiles in conjunction with computational biologists who have used this tool on datasets used in their research. The biologists found our solution provides them with new insights and helps them achieve results that are representative of the underlying data.},
	number = {1},
	urldate = {2024-06-28},
	journal = {ACM Trans. Intell. Syst. Technol.},
	author = {Vogogias, Athanasios and Kennedy, Jessie and Archambault, Daniel and Bach, Benjamin and Smith, V. Anne and Currant, Hannah},
	month = nov,
	year = {2018},
	pages = {5:1--5:23},
}

@article{wang_survey_2016,
	title = {A {Survey} of {Visual} {Analytic} {Pipelines}},
	volume = {31},
	issn = {1860-4749},
	url = {https://doi.org/10.1007/s11390-016-1663-1},
	doi = {10.1007/s11390-016-1663-1},
	abstract = {Visual analytics has been widely studied in the past decade. One key to make visual analytics practical for both research and industrial applications is the appropriate definition and implementation of the visual analytics pipeline which provides effective abstractions for designing and implementing visual analytics systems. In this paper we review the previous work on visual analytics pipelines and individual modules from multiple perspectives: data, visualization, model and knowledge. In each module we discuss various representations and descriptions of pipelines inside the module, and compare the commonalities and the differences among them.},
	language = {en},
	number = {4},
	urldate = {2024-06-28},
	journal = {Journal of Computer Science and Technology},
	author = {Wang, Xu-Meng and Zhang, Tian-Ye and Ma, Yu-Xin and Xia, Jing and Chen, Wei},
	month = jul,
	year = {2016},
	keywords = {knowledge, model, pipeline, visual analytics, visualization},
	pages = {787--804},
}

@article{aichem_visual_2021,
	title = {Visual exploration of large metabolic models},
	volume = {37},
	issn = {1367-4803},
	url = {https://doi.org/10.1093/bioinformatics/btab335},
	doi = {10.1093/bioinformatics/btab335},
	abstract = {Large metabolic models, including genome-scale metabolic models, are nowadays common in systems biology, biotechnology and pharmacology. They typically contain thousands of metabolites and reactions and therefore methods for their automatic visualization and interactive exploration can facilitate a better understanding of these models.We developed a novel method for the visual exploration of large metabolic models and implemented it in LMME (Large Metabolic Model Explorer), an add-on for the biological network analysis tool VANTED. The underlying idea of our method is to analyze a large model as follows. Starting from a decomposition into several subsystems, relationships between these subsystems are identified and an overview is computed and visualized. From this overview, detailed subviews may be constructed and visualized in order to explore subsystems and relationships in greater detail. Decompositions may either be predefined or computed, using built-in or self-implemented methods. Realized as add-on for VANTED, LMME is embedded in a domain-specific environment, allowing for further related analysis at any stage during the exploration. We describe the method, provide a use case and discuss the strengths and weaknesses of different decomposition methods.The methods and algorithms presented here are implemented in LMME, an open-source add-on for VANTED. LMME can be downloaded from www.cls.uni-konstanz.de/software/lmme and VANTED can be downloaded from www.vanted.org. The source code of LMME is available from GitHub, at https://github.com/LSI-UniKonstanz/lmme.},
	number = {23},
	urldate = {2024-06-28},
	journal = {Bioinformatics},
	author = {Aichem, Michael and Czauderna, Tobias and Zhu, Yan and Zhao, Jinxin and Klapperstück, Matthias and Klein, Karsten and Li, Jian and Schreiber, Falk},
	month = dec,
	year = {2021},
	pages = {4460--4468},
}

@article{nothias_feature-based_2020,
	title = {Feature-based molecular networking in the {GNPS} analysis environment},
	volume = {17},
	copyright = {2020 The Author(s), under exclusive licence to Springer Nature America, Inc.},
	issn = {1548-7105},
	url = {https://www.nature.com/articles/s41592-020-0933-6},
	doi = {10.1038/s41592-020-0933-6},
	abstract = {Molecular networking has become a key method to visualize and annotate the chemical space in non-targeted mass spectrometry data. We present feature-based molecular networking (FBMN) as an analysis method in the Global Natural Products Social Molecular Networking (GNPS) infrastructure that builds on chromatographic feature detection and alignment tools. FBMN enables quantitative analysis and resolution of isomers, including from ion mobility spectrometry.},
	language = {en},
	number = {9},
	urldate = {2024-06-28},
	journal = {Nature Methods},
	author = {Nothias, Louis-Félix and Petras, Daniel and Schmid, Robin and Dührkop, Kai and Rainer, Johannes and Sarvepalli, Abinesh and Protsyuk, Ivan and Ernst, Madeleine and Tsugawa, Hiroshi and Fleischauer, Markus and Aicheler, Fabian and Aksenov, Alexander A. and Alka, Oliver and Allard, Pierre-Marie and Barsch, Aiko and Cachet, Xavier and Caraballo-Rodriguez, Andres Mauricio and Da Silva, Ricardo R. and Dang, Tam and Garg, Neha and Gauglitz, Julia M. and Gurevich, Alexey and Isaac, Giorgis and Jarmusch, Alan K. and Kameník, Zdeněk and Kang, Kyo Bin and Kessler, Nikolas and Koester, Irina and Korf, Ansgar and Le Gouellec, Audrey and Ludwig, Marcus and Martin H., Christian and McCall, Laura-Isobel and McSayles, Jonathan and Meyer, Sven W. and Mohimani, Hosein and Morsy, Mustafa and Moyne, Oriane and Neumann, Steffen and Neuweger, Heiko and Nguyen, Ngoc Hung and Nothias-Esposito, Melissa and Paolini, Julien and Phelan, Vanessa V. and Pluskal, Tomáš and Quinn, Robert A. and Rogers, Simon and Shrestha, Bindesh and Tripathi, Anupriya and van der Hooft, Justin J. J. and Vargas, Fernando and Weldon, Kelly C. and Witting, Michael and Yang, Heejung and Zhang, Zheng and Zubeil, Florian and Kohlbacher, Oliver and Böcker, Sebastian and Alexandrov, Theodore and Bandeira, Nuno and Wang, Mingxun and Dorrestein, Pieter C.},
	month = sep,
	year = {2020},
	note = {Publisher: Nature Publishing Group},
	keywords = {Computational platforms and environments, Metabolomics},
	pages = {905--908},
}

@article{lu_egovis_2020,
	title = {{EgoVis}: {A} {Visual} {Analysis} {System} for {Social} {Networks} {Based} on {Egocentric} {Research}},
	volume = {29},
	issn = {0218-8430},
	shorttitle = {{EgoVis}},
	url = {https://www.worldscientific.com/doi/abs/10.1142/S0218843019300031},
	doi = {10.1142/S0218843019300031},
	abstract = {The development of crowd intelligence makes the structure of social network more complex and changeable. Research on social network should be more in-depth and focus on the changes of structure. Ego-network, which represents the relationship between specific individual and the related people, is a hot issue among the research of dynamic social network. The evolution of ego-network is highly dynamic and pluralistic, it is hard to capture its evolutionary pattern over time. To help users analyze the individual characteristics and hidden patterns in multivariate ego-network, we present EgoVis, an interactive visual analysis system for exploring and analyzing complex structural relationships in dynamic network. Based on the task requirements of network evolution analysis, we propose a task taxonomy which is suitable for ego-network research and analysis, design novel visual fonts, and analyze the evolution of dynamic ego-network relations from the three dimensions: overview, subgroup, and detail-ego. Finally, the validity and practicability of EgoVis are verified on DBLP citation network dataset.},
	number = {01n02},
	urldate = {2024-06-28},
	journal = {International Journal of Cooperative Information Systems},
	author = {Lu, Qiang and Huang, Jing and Ge, Yifan and Wen, Dajiu and Chen, Bin and Yu, Ye},
	month = mar,
	year = {2020},
	note = {Publisher: World Scientific Publishing Co.},
	keywords = {Social network, crowd intelligence, ego-network evolution, visual analysis},
	pages = {1930003},
}

@article{barabasi_network_2011,
	title = {Network medicine: a network-based approach to human disease},
	volume = {12},
	copyright = {2011 Springer Nature Limited},
	issn = {1471-0064},
	shorttitle = {Network medicine},
	url = {https://www.nature.com/articles/nrg2918},
	doi = {10.1038/nrg2918},
	abstract = {A disease phenotype is rarely a consequence of an abnormality in a single effector gene product, but reflects various pathobiological processes that interact in a complex network.Here we present an overview of the organizing principles that govern cellular networks and the implications of these principles for understanding disease. Network-based approaches have potential biological and clinical applications, from the identification of disease genes to better drug targets.Whereas essential genes tend to be associated with hubs, or highly connected proteins, disease genes tend to segregate at the network's functional periphery, avoiding hubs.Disease genes have a high propensity to interact with each other, forming disease modules. The identification of these disease modules can help us to identify disease pathways and predict other disease genes.The highly interconnected nature of the interactome means that, at the molecular level, it is difficult to consider diseases as being independent of one another. The mapping of network-based dependencies between pathophenotypes has culminated in the concept of the diseasome, which represents disease maps whose nodes are diseases and whose links represent various molecular relationships between the disease-associated cellular components.Diseases linked at the molecular level tend to show detectable comorbidity.Network medicine has important applications to drug design, leading to the emergence of network pharmacology, and also in disease classification.},
	language = {en},
	number = {1},
	urldate = {2024-06-28},
	journal = {Nature Reviews Genetics},
	author = {Barabási, Albert-László and Gulbahce, Natali and Loscalzo, Joseph},
	month = jan,
	year = {2011},
	note = {Publisher: Nature Publishing Group},
	keywords = {Disease genetics, Networks and systems biology, Pharmacology},
	pages = {56--68},
}

@misc{wu_graph_2021,
	title = {Graph {Models} for {Biological} {Pathway} {Visualization}: {State} of the {Art} and {Future} {Challenges}},
	shorttitle = {Graph {Models} for {Biological} {Pathway} {Visualization}},
	url = {http://arxiv.org/abs/2110.04808},
	doi = {10.48550/arXiv.2110.04808},
	abstract = {The concept of multilayer networks has become recently integrated into complex systems modeling since it encapsulates a very general concept of complex relationships. Biological pathways are an example of complex real-world networks, where vertices represent biological entities, and edges indicate the underlying connectivity. For this reason, using multilayer networks to model biological knowledge allows us to formally cover essential properties and theories in the field, which also raises challenges in visualization. This is because, in the early days of pathway visualization research, only restricted types of graphs, such as simple graphs, clustered graphs, and others were adopted. In this paper, we revisit a heterogeneous definition of biological networks and aim to provide an overview to see the gaps between data modeling and visual representation. The contribution will, therefore, lie in providing guidelines and challenges of using multilayer networks as a unified data structure for the biological pathway visualization.},
	urldate = {2024-06-28},
	publisher = {arXiv},
	author = {Wu, Hsiang-Yun and Nöllenburg, Martin and Viola, Ivan},
	month = oct,
	year = {2021},
	note = {arXiv:2110.04808 [cs]},
	keywords = {Computer Science - Human-Computer Interaction},
}

@inproceedings{lee_multimodal_2018,
	address = {New York, NY, USA},
	series = {{AVI} '18},
	title = {Multimodal interaction for data visualization},
	isbn = {978-1-4503-5616-9},
	url = {https://doi.org/10.1145/3206505.3206602},
	doi = {10.1145/3206505.3206602},
	abstract = {Multimodal interaction offers many potential benefits for data visualization. It can help people stay in the flow of their visual analysis and presentation, with the strengths of one interaction modality offsetting the weaknesses of others. Furthermore, multimodal interaction offers strong promise for leveraging data visualization on diverse display hardware including mobile, AR/VR, and large displays. However, prior research on visualization and interaction techniques has mostly explored a single input modality such as mouse, touch, pen, or more recently, natural language. The unique challenges and opportunities of synergistic multimodal interaction for data visualization have yet to be investigated. This workshop will bring together researchers with expertise in visualization, interaction design, and natural user interfaces. We aim to build a community of researchers focusing on multimodal interaction for data visualization, explore opportunities and challenges in our research, and establish an agenda for multimodal interaction research specifically for data visualization.},
	urldate = {2024-06-28},
	booktitle = {Proceedings of the 2018 {International} {Conference} on {Advanced} {Visual} {Interfaces}},
	publisher = {Association for Computing Machinery},
	author = {Lee, Bongshin and Srinivasan, Arjun and Stasko, John and Tory, Melanie and Setlur, Vidya},
	month = may,
	year = {2018},
	pages = {1--3},
}

@article{midway_principles_2020,
	title = {Principles of {Effective} {Data} {Visualization}},
	volume = {1},
	issn = {2666-3899},
	url = {https://www.sciencedirect.com/science/article/pii/S2666389920301896},
	doi = {10.1016/j.patter.2020.100141},
	abstract = {We live in a contemporary society surrounded by visuals, which, along with software options and electronic distribution, has created an increased importance on effective scientific visuals. Unfortunately, across scientific disciplines, many figures incorrectly present information or, when not incorrect, still use suboptimal data visualization practices. Presented here are ten principles that serve as guidance for authors who seek to improve their visual message. Some principles are less technical, such as determining the message before starting the visual, while other principles are more technical, such as how different color combinations imply different information. Because figure making is often not formally taught and figure standards are not readily enforced in science, it is incumbent upon scientists to be aware of best practices in order to most effectively tell the story of their data.},
	number = {9},
	urldate = {2024-06-28},
	journal = {Patterns},
	author = {Midway, Stephen R.},
	month = dec,
	year = {2020},
	pages = {100141},
}

@article{camm_practitioners_2017,
	title = {A {Practitioner}’s {Guide} to {Best} {Practices} in {Data} {Visualization}},
	volume = {47},
	issn = {0092-2102},
	url = {https://pubsonline.informs.org/doi/10.1287/inte.2017.0916},
	doi = {10.1287/inte.2017.0916},
	abstract = {Data visualization is the process of visualizing data through tables, charts, graphs, maps, and other visual aids. Data visualization is often thought of as a descriptive tool, but it is also important for use in predictive and prescriptive analytics. It serves as a tool for descriptive data exploration, but also for communicating insights from data and from analytical models. In this tutorial, we provide a concise discussion of best practices for data visualization for effective communication.},
	number = {6},
	urldate = {2024-06-28},
	journal = {Interfaces},
	author = {Camm, Jeffrey D. and Fry, Michael J. and Shaffer, Jeffrey},
	month = dec,
	year = {2017},
	note = {Publisher: INFORMS},
	keywords = {professional: OR-MS, professional: implementation},
	pages = {473--488},
}

@article{yi_toward_2007,
	title = {Toward a {Deeper} {Understanding} of the {Role} of {Interaction} in {Information} {Visualization}},
	volume = {13},
	issn = {1941-0506},
	url = {https://ieeexplore.ieee.org/document/4376144},
	doi = {10.1109/TVCG.2007.70515},
	abstract = {Even though interaction is an important part of information visualization (Infovis), it has garnered a relatively low level of attention from the Infovis community. A few frameworks and taxonomies of Infovis interaction techniques exist, but they typically focus on low-level operations and do not address the variety of benefits interaction provides. After conducting an extensive review of Infovis systems and their interactive capabilities, we propose seven general categories of interaction techniques widely used in Infovis: 1) Select, 2) Explore, 3) Reconfigure, 4) Encode, 5) Abstract/Elaborate, 6) Filter, and 7) Connect. These categories are organized around a user's intent while interacting with a system rather than the low-level interaction techniques provided by a system. The categories can act as a framework to help discuss and evaluate interaction techniques and hopefully lay an initial foundation toward a deeper understanding and a science of interaction.},
	number = {6},
	urldate = {2024-06-28},
	journal = {IEEE Transactions on Visualization and Computer Graphics},
	author = {Yi, Ji Soo and Kang, Youn ah and Stasko, John and Jacko, J.A.},
	month = nov,
	year = {2007},
	note = {Conference Name: IEEE Transactions on Visualization and Computer Graphics},
	keywords = {Computer displays, Computer graphics, Conference proceedings, Data visualization, Filters, Human computer interaction, Information visualization, Rendering (computer graphics), Research and development, Taxonomy, Visual analytics, interaction, interaction techniques, taxonomy, visual analytics},
	pages = {1224--1231},
}

@book{ward_interaction_2004,
	title = {Interaction {Spaces} in {Data} and {Information} {Visualization}},
	isbn = {978-3-905673-07-4},
	url = {https://doi.org/10.2312/VisSym/VisSym04/137-146},
	abstract = {User interaction plays an integral part in the effective visualization of data and information. Typical interaction operations include navigation, selection, and distortion. A problem that can occur when these operations are speci£ed using direct manipulation is determining which object or space is the focus of the interaction. In some operations the user wants to indicate a region of an image, while in others the focus might be the data being projected or the surface upon which the projection is occurring. In this paper we attempt to identify a complete list of spaces within which interactive operations can occur in data and information visualization. These interaction spaces help disambiguate the focus of interactive operations, and their study can potentially reveal new and powerful methods for supporting the visual exploration process. We de£ne the distinctions between the spaces and provide examples of interactions within each space.},
	language = {en},
	urldate = {2024-06-28},
	publisher = {The Eurographics Association},
	author = {Ward, M. and Yang, J.},
	year = {2004},
	note = {ISSN: 1727-5296},
}

@article{dimara_what_2020,
	title = {What is {Interaction} for {Data} {Visualization}?},
	volume = {26},
	issn = {1941-0506},
	url = {https://ieeexplore.ieee.org/document/8805424},
	doi = {10.1109/TVCG.2019.2934283},
	abstract = {Interaction is fundamental to data visualization, but what “interaction” means in the context of visualization is ambiguous and confusing. We argue that this confusion is due to a lack of consensual definition. To tackle this problem, we start by synthesizing an inclusive view of interaction in the visualization community - including insights from information visualization, visual analytics and scientific visualization, as well as the input of both senior and junior visualization researchers. Once this view takes shape, we look at how interaction is defined in the field of human-computer interaction (HCI). By extracting commonalities and differences between the views of interaction in visualization and in HCI, we synthesize a definition of interaction for visualization. Our definition is meant to be a thinking tool and inspire novel and bolder interaction design practices. We hope that by better understanding what interaction in visualization is and what it can be, we will enrich the quality of interaction in visualization systems and empower those who use them.},
	number = {1},
	urldate = {2024-06-28},
	journal = {IEEE Transactions on Visualization and Computer Graphics},
	author = {Dimara, Evanthia and Perin, Charles},
	month = jan,
	year = {2020},
	note = {Conference Name: IEEE Transactions on Visualization and Computer Graphics},
	keywords = {Current measurement, Data visualization, Human computer interaction, Pipelines, Tagging, Visual analytics, data, definition, human-computer interaction, interaction, visualization},
	pages = {119--129},
}

@article{cleveland_graphical_1984,
	title = {Graphical {Perception}: {Theory}, {Experimentation}, and {Application} to the {Development} of {Graphical} {Methods}},
	volume = {79},
	issn = {0162-1459},
	shorttitle = {Graphical {Perception}},
	url = {https://www.tandfonline.com/doi/abs/10.1080/01621459.1984.10478080},
	doi = {10.1080/01621459.1984.10478080},
	abstract = {The subject of graphical methods for data analysis and for data presentation needs a scientific foundation. In this article we take a few steps in the direction of establishing such a foundation. Our approach is based on graphical perception—the visual decoding of information encoded on graphs—and it includes both theory and experimentation to test the theory. The theory deals with a small but important piece of the whole process of graphical perception. The first part is an identification of a set of elementary perceptual tasks that are carried out when people extract quantitative information from graphs. The second part is an ordering of the tasks on the basis of how accurately people perform them. Elements of the theory are tested by experimentation in which subjects record their judgments of the quantitative information on graphs. The experiments validate these elements but also suggest that the set of elementary tasks should be expanded. The theory provides a guideline for graph construction: Graphs should employ elementary tasks as high in the ordering as possible. This principle is applied to a variety of graphs, including bar charts, divided bar charts, pie charts, and statistical maps with shading. The conclusion is that radical surgery on these popular graphs is needed, and as replacements we offer alternative graphical forms—dot charts, dot charts with grouping, and framed-rectangle charts.},
	number = {387},
	urldate = {2024-06-28},
	journal = {Journal of the American Statistical Association},
	author = {Cleveland, William S. and McGill, Robert},
	month = sep,
	year = {1984},
	note = {Publisher: Taylor \& Francis
\_eprint: https://www.tandfonline.com/doi/pdf/10.1080/01621459.1984.10478080},
	keywords = {Computer graphics, Psychophysics},
	pages = {531--554},
}

@article{nelli_color_2024,
	title = {Color {Quest}: {An} interactive tool for exploring color palettes and enhancing accessibility in data visualization},
	volume = {19},
	issn = {1932-6203},
	shorttitle = {Color {Quest}},
	url = {https://journals.plos.org/plosone/article?id=10.1371/journal.pone.0290923},
	doi = {10.1371/journal.pone.0290923},
	abstract = {Data visualization plays a vital role in modern scientific communication across diverse domains, shaping the understanding of complex information through color choices. However, the significance of color palette selection goes beyond aesthetics and scientific communication, encompassing accessibility for all, especially individuals with color vision deficiencies. To address this challenge, we introduce "Color Quest," an intuitive Shiny app that empowers users to explore color palettes for data visualization while considering inclusivity. The app allows users to visualize palettes across various types of plots and maps envisioning how they appear to individuals with color blindness. In addition, it enables users to visualize palettes on their own custom-uploaded images. This short communication presents the app’s design, interactive interface, and transformative potential in enhancing data visualization practices. Developed using open-source standards, Color Quest aligns with accessibility discussions, offering a practical tool and platform for raising awareness about inclusive design. Its open-source nature fosters transparency, community collaboration, and long-term sustainability. Color Quest’s practicality renders it indispensable for scientific domains, simplifying palette selection and promoting accessibility. Its impact extends beyond academia to diverse communication settings, harmonizing information dissemination, aesthetics and accessibility for more impactful scientific communication.},
	language = {en},
	number = {3},
	urldate = {2024-06-28},
	journal = {PLOS ONE},
	author = {Nelli, Luca},
	month = mar,
	year = {2024},
	note = {Publisher: Public Library of Science},
	keywords = {Biodiversity, Cartography, Color vision, Communications, Data visualization, Genetic epidemiology, User interfaces, Visual impairments},
	pages = {e0290923},
}

@article{chundury_towards_2022,
	title = {Towards {Understanding} {Sensory} {Substitution} for {Accessible} {Visualization}: {An} {Interview} {Study}},
	volume = {28},
	issn = {1941-0506},
	shorttitle = {Towards {Understanding} {Sensory} {Substitution} for {Accessible} {Visualization}},
	url = {https://ieeexplore.ieee.org/document/9552177},
	doi = {10.1109/TVCG.2021.3114829},
	abstract = {For all its potential in supporting data analysis, particularly in exploratory situations, visualization also creates barriers: accessibility for blind and visually impaired individuals. Regardless of how effective a visualization is, providing equal access for blind users requires a paradigm shift for the visualization research community. To enact such a shift, it is not sufficient to treat visualization accessibility as merely another technical problem to overcome. Instead, supporting the millions of blind and visually impaired users around the world who have equally valid needs for data analysis as sighted individuals requires a respectful, equitable, and holistic approach that includes all users from the onset. In this paper, we draw on accessibility research methodologies to make inroads towards such an approach. We first identify the people who have specific insight into how blind people perceive the world: orientation and mobility (O\&M) experts, who are instructors that teach blind individuals how to navigate the physical world using non-visual senses. We interview 10 O\&M experts—all of them blind—to understand how best to use sensory substitution other than the visual sense for conveying spatial layouts. Finally, we investigate our qualitative findings using thematic analysis. While blind people in general tend to use both sound and touch to understand their surroundings, we focused on auditory affordances and how they can be used to make data visualizations accessible—using sonification and auralization. However, our experts recommended supporting a combination of senses—sound and touch—to make charts accessible as blind individuals may be more familiar with exploring tactile charts. We report results on both sound and touch affordances, and conclude by discussing implications for accessible visualization for blind individuals.},
	number = {1},
	urldate = {2024-06-28},
	journal = {IEEE Transactions on Visualization and Computer Graphics},
	author = {Chundury, Pramod and Patnaik, Biswaksen and Reyazuddin, Yasmin and Tang, Christine and Lazar, Jonathan and Elmqvist, Niklas},
	month = jan,
	year = {2022},
	note = {Conference Name: IEEE Transactions on Visualization and Computer Graphics},
	keywords = {Accessibility, Blindness, Data visualization, Interviews, Layout, Navigation, Training, Visualization, blind users, sonification, sound perception, spatial layouts, visualization},
	pages = {1084--1094},
}

@article{elmqvist_visualization_2023,
	title = {Visualization for the {Blind}},
	volume = {30},
	issn = {1072-5520},
	url = {https://doi.org/10.1145/3571737},
	doi = {10.1145/3571737},
	number = {1},
	urldate = {2024-06-28},
	journal = {interactions},
	author = {Elmqvist, Niklas},
	month = jan,
	year = {2023},
	pages = {52--56},
}

@article{isenberg_systematic_2013,
	title = {A {Systematic} {Review} on the {Practice} of {Evaluating} {Visualization}},
	volume = {19},
	issn = {1941-0506},
	url = {https://ieeexplore.ieee.org/document/6634108},
	doi = {10.1109/TVCG.2013.126},
	abstract = {We present an assessment of the state and historic development of evaluation practices as reported in papers published at the IEEE Visualization conference. Our goal is to reflect on a meta-level about evaluation in our community through a systematic understanding of the characteristics and goals of presented evaluations. For this purpose we conducted a systematic review of ten years of evaluations in the published papers using and extending a coding scheme previously established by Lam et al. [2012]. The results of our review include an overview of the most common evaluation goals in the community, how they evolved over time, and how they contrast or align to those of the IEEE Information Visualization conference. In particular, we found that evaluations specific to assessing resulting images and algorithm performance are the most prevalent (with consistently 80-90\% of all papers since 1997). However, especially over the last six years there is a steady increase in evaluation methods that include participants, either by evaluating their performances and subjective feedback or by evaluating their work practices and their improved analysis and reasoning capabilities using visual tools. Up to 2010, this trend in the IEEE Visualization conference was much more pronounced than in the IEEE Information Visualization conference which only showed an increasing percentage of evaluation through user performance and experience testing. Since 2011, however, also papers in IEEE Information Visualization show such an increase of evaluations of work practices and analysis as well as reasoning using visual tools. Further, we found that generally the studies reporting requirements analyses and domain-specific work practices are too informally reported which hinders cross-comparison and lowers external validity.},
	number = {12},
	urldate = {2024-06-28},
	journal = {IEEE Transactions on Visualization and Computer Graphics},
	author = {Isenberg, Tobias and Isenberg, Petra and Chen, Jian and Sedlmair, Michael and Möller, Torsten},
	month = dec,
	year = {2013},
	note = {Conference Name: IEEE Transactions on Visualization and Computer Graphics},
	keywords = {Data visualization, Encoding, Evaluation, History, Mathematical model, Systematics, information visualization, scientific visualization, systematic review, validation, visualization},
	pages = {2818--2827},
}

@article{lam_empirical_2012,
	title = {Empirical {Studies} in {Information} {Visualization}: {Seven} {Scenarios}},
	volume = {18},
	issn = {1941-0506},
	shorttitle = {Empirical {Studies} in {Information} {Visualization}},
	url = {https://ieeexplore.ieee.org/document/6095544},
	doi = {10.1109/TVCG.2011.279},
	abstract = {We take a new, scenario-based look at evaluation in information visualization. Our seven scenarios, evaluating visual data analysis and reasoning, evaluating user performance, evaluating user experience, evaluating environments and work practices, evaluating communication through visualization, evaluating visualization algorithms, and evaluating collaborative data analysis were derived through an extensive literature review of over 800 visualization publications. These scenarios distinguish different study goals and types of research questions and are illustrated through example studies. Through this broad survey and the distillation of these scenarios, we make two contributions. One, we encapsulate the current practices in the information visualization research community and, two, we provide a different approach to reaching decisions about what might be the most effective evaluation of a given information visualization. Scenarios can be used to choose appropriate research questions and goals and the provided examples can be consulted for guidance on how to design one's own study.},
	number = {9},
	urldate = {2024-06-28},
	journal = {IEEE Transactions on Visualization and Computer Graphics},
	author = {Lam, Heidi and Bertini, Enrico and Isenberg, Petra and Plaisant, Catherine and Carpendale, Sheelagh},
	month = sep,
	year = {2012},
	note = {Conference Name: IEEE Transactions on Visualization and Computer Graphics},
	keywords = {Data analysis, Data visualization, Electronic mail, Encoding, Information visualization, Systematics, Taxonomy, Visualization, evaluation.},
	pages = {1520--1536},
}

@inproceedings{plaisant_challenge_2004,
	address = {New York, NY, USA},
	series = {{AVI} '04},
	title = {The challenge of information visualization evaluation},
	isbn = {978-1-58113-867-2},
	url = {https://doi.org/10.1145/989863.989880},
	doi = {10.1145/989863.989880},
	abstract = {As the field of information visualization matures, the tools and ideas described in our research publications are reaching users. The reports of usability studies and controlled experiments are helpful to understand the potential and limitations of our tools, but we need to consider other evaluation approaches that take into account the long exploratory nature of users tasks, the value of potential discoveries or the benefits of overall awareness. We need better metrics and benchmark repositories to compare tools, and we should also seek reports of successful adoption and demonstrated utility.},
	urldate = {2024-06-28},
	booktitle = {Proceedings of the working conference on {Advanced} visual interfaces},
	publisher = {Association for Computing Machinery},
	author = {Plaisant, Catherine},
	month = may,
	year = {2004},
	pages = {109--116},
}

@inproceedings{santos_evaluation_2014,
	title = {Evaluation in visualization: some issues and best practices},
	volume = {9017},
	shorttitle = {Evaluation in visualization},
	url = {https://www.spiedigitallibrary.org/conference-proceedings-of-spie/9017/90170O/Evaluation-in-visualization-some-issues-and-best-practices/10.1117/12.2038259.full},
	doi = {10.1117/12.2038259},
	abstract = {The first data and information visualization techniques and systems were developed and presented without a systematic evaluation; however, researchers have become, and are more and more, aware of the importance of evaluation (Plaisant, 2004)$^{\textrm{1}}$. Evaluation is not only a means of improving techniques and applications, but it can also produce evidence of measurable benefits that will encourage adoption. Yet, evaluating visualization applications or techniques, is not simple. We deem visualization applications should be developed using a user-centered design approach and that evaluation should take place in several phases along the process and with different purposes. An account of what issues we consider relevant while planning an evaluation in Medical Data Visualization can be found in (Sousa Santos and Dillenseger, 2005) $^{\textrm{2}}$. In that work the question “how well does a visualization represent the underlying phenomenon and help the user understand it?” is identified as fundamental, and is decomposed in two aspects: A) the evaluation of the representation of the phenomenon (first part of the question). B) the evaluation of the users’ performance in their tasks when using the visualization, which implies the understanding of the phenomenon (second part of the question). We contend that these questions transcend Medical Data Visualization and can be considered central to evaluating Data and Information Visualization applications and techniques in general. In fact, the latter part of the question is related to the question Freitas et al. (2009) $^{\textrm{3}}$ deem crucial to user centered visualization evaluation: “How do we know if information visualization tools are useful and usable for real users performing real visualization tasks?” In what follows issues and methods that we have been using to tackle this latter question, are briefly addressed. This excludes equally relevant topics as algorithm optimization, and accuracy, that can be dealt with using concepts and methods well known in other disciplines and are mainly related to how well the phenomenon is represented. A list of guidelines considered as our best practices to perform evaluations is presented and some conclusions are drawn.},
	urldate = {2024-06-28},
	booktitle = {Visualization and {Data} {Analysis} 2014},
	publisher = {SPIE},
	author = {Santos, Beatriz Sousa and Dias, Paulo},
	month = feb,
	year = {2014},
	pages = {270--277},
}

@inproceedings{burns_how_2020,
	title = {How to evaluate data visualizations across different levels of understanding},
	url = {https://ieeexplore.ieee.org/document/9307754},
	doi = {10.1109/BELIV51497.2020.00010},
	abstract = {Understanding a visualization is a multi-level process. A reader must extract and extrapolate from numeric facts, understand how those facts apply to both the context of the data and other potential contexts, and draw or evaluate conclusions from the data. A well-designed visualization should support each of these levels of understanding. We diagnose levels of understanding of visualized data by adapting Bloom’s taxonomy, a common framework from the education literature. We describe each level of the framework and provide examples for how it can be applied to evaluate the efficacy of data visualizations along six levels of knowledge acquisition - knowledge, comprehension, application, analysis, synthesis, and evaluation. We present three case studies showing that this framework expands on existing methods to comprehensively measure how a visualization design facilitates a viewer’s understanding of visualizations. Although Bloom’s original taxonomy suggests a strong hierarchical structure for some domains, we found few examples of dependent relationships between performance at different levels for our three case studies. If this level-independence holds across new tested visualizations, the taxonomy could serve to inspire more targeted evaluations of levels of understanding that are relevant to a communication goal.},
	urldate = {2024-06-28},
	booktitle = {2020 {IEEE} {Workshop} on {Evaluation} and {Beyond} - {Methodological} {Approaches} to {Visualization} ({BELIV})},
	author = {Burns, Alyxander and Xiong, Cindy and Franconeri, Steven and Cairo, Alberto and Mahyar, Narges},
	month = oct,
	year = {2020},
	keywords = {Data visualization, Education, Human-centered computing, Psychology, Systematics, Task analysis, Taxonomy, Visualization, Visualization design and evaluation methods},
	pages = {19--28},
}

@incollection{carpendale_evaluating_2008,
	address = {Berlin, Heidelberg},
	title = {Evaluating {Information} {Visualizations}},
	isbn = {978-3-540-70956-5},
	url = {https://doi.org/10.1007/978-3-540-70956-5_2},
	abstract = {Information visualization research is becoming more established, and as a result, it is becoming increasingly important that research in this field is validated. With the general increase in information visualization research there has also been an increase, albeit disproportionately small, in the amount of empirical work directly focused on information visualization. The purpose of this chapter is to increase awareness of empirical research in general, of its relationship to information visualization in particular; to emphasize its importance; and to encourage thoughtful application of a greater variety of evaluative research methodologies in information visualization.},
	language = {en},
	urldate = {2024-06-28},
	booktitle = {Information {Visualization}: {Human}-{Centered} {Issues} and {Perspectives}},
	publisher = {Springer},
	author = {Carpendale, Sheelagh},
	editor = {Kerren, Andreas and Stasko, John T. and Fekete, Jean-Daniel and North, Chris},
	year = {2008},
	doi = {10.1007/978-3-540-70956-5_2},
	keywords = {Empirical Research, Information Visualization, Qualitative Method, Sage Publication, Visualization Technique},
	pages = {19--45},
}

@inproceedings{kosara_empire_2016,
	address = {New York, NY, USA},
	series = {{BELIV} '16},
	title = {An {Empire} {Built} {On} {Sand}: {Reexamining} {What} {We} {Think} {We} {Know} {About} {Visualization}},
	isbn = {978-1-4503-4818-8},
	shorttitle = {An {Empire} {Built} {On} {Sand}},
	url = {https://doi.org/10.1145/2993901.2993909},
	doi = {10.1145/2993901.2993909},
	abstract = {If we were to design Information Visualization from scratch, we would start with the basics: understand the principles of perception, test how they apply to different data encodings, build up those encodings to see if the principles still apply, etc. Instead, visualization was created from the other end: by building visual displays without an idea of how or if they worked, and then finding the relevant perceptual and other basics here and there.This approach has the problem that we end up with a very patchy understanding of the foundations of our field. More than that, there is a good amount of unproven assumptions, aesthetic judgments, etc. mixed in with the evidence. We often don't even realize how much we rely on the latter, and can't easily identify them because they have been so deeply incorporated into the fabric of our field.In this paper, I attempt to tease apart what we know and what we only think we know, using a few examples. The goal is to point out specific gaps in our knowledge, and to encourage researchers in the field to start questioning the underlying assumptions. Some of them are probably sound and will hold up to scrutiny. But some of them will not. We need to find out which is which and systematically build up a better foundation for our field. If we intend to develop ever more and better techniques and systems, we can't keep ignoring the base, or it will all come tumbling down sooner or later.},
	urldate = {2024-06-28},
	booktitle = {Proceedings of the {Sixth} {Workshop} on {Beyond} {Time} and {Errors} on {Novel} {Evaluation} {Methods} for {Visualization}},
	publisher = {Association for Computing Machinery},
	author = {Kosara, Robert},
	month = oct,
	year = {2016},
	pages = {162--168},
}

@article{pinheiro_why_2023,
	title = {Why {Should} {Red} and {Green} {Never} {Be} {Seen}? {Exploring} {Color} {Blindness} {Simulations} as {Tools} to {Create} {Chromatically} {Accessible} {Games}},
	volume = {7},
	shorttitle = {Why {Should} {Red} and {Green} {Never} {Be} {Seen}?},
	url = {https://doi.org/10.1145/3611026},
	doi = {10.1145/3611026},
	abstract = {Video games have become an important aspect of modern culture, especially with the widespread use of mobile devices. Thus, it is important that video games are accessible to all people, but colorblind players are still affected by the use of colors in game interfaces. Some challenges of developing chromatically accessible games are the limited availability of colorblind test subjects and the importance of identifying and considering accessibility threats even in the early stages of development. Thus, digital simulations emerge as possible tools to increase accessibility and awareness. In this paper, we conducted three empirical studies that seek to verify the relationship between the identification of color accessibility problems by people with typical color vision using simulations and people with color blindness, in the context of mobile games. Results indicate concrete uses in which color blindness simulations give advantages to developers with typical vision in identifying chromatic accessibility issues in their games. Additionally, we discuss different possibilities for incorporating simulation tools, accessibility guidelines, and colorblind user participation into a realistic game design life cycle. We also discuss how the incorporation of simulation tools could be beneficial to foment the discussion of accessibility in game design studios.},
	number = {CHI PLAY},
	urldate = {2024-06-28},
	journal = {Proc. ACM Hum.-Comput. Interact.},
	author = {Pinheiro, Mateus and Viana, Windson and de Gois Ribeiro Darin, Ticianne},
	month = oct,
	year = {2023},
	pages = {380:165--380:196},
}

@article{reda_rainbows_2021,
	title = {Rainbows {Revisited}: {Modeling} {Effective} {Colormap} {Design} for {Graphical} {Inference}},
	volume = {27},
	issn = {1941-0506},
	shorttitle = {Rainbows {Revisited}},
	url = {https://ieeexplore.ieee.org/document/9222327},
	doi = {10.1109/TVCG.2020.3030439},
	abstract = {Color mapping is a foundational technique for visualizing scalar data. Prior literature offers guidelines for effective colormap design, such as emphasizing luminance variation while limiting changes in hue. However, empirical studies of color are largely focused on perceptual tasks. This narrow focus inhibits our understanding of how generalizable these guidelines are, particularly to tasks like visual inference that require synthesis and judgement across multiple percepts. Furthermore, the emphasis on traditional ramp designs (e.g., sequential or diverging) may sideline other key metrics or design strategies. We study how a cognitive metric-color name variation-impacts people's ability to make model-based judgments. In two graphical inference experiments, participants saw a series of color-coded scalar fields sampled from different models and assessed the relationships between these models. Contrary to conventional guidelines, participants were more accurate when viewing colormaps that cross a variety of uniquely nameable colors. We modeled participants' performance using this metric and found that it provides a better fit to the experimental data than do existing design principles. Our findings indicate cognitive advantages for colorful maps like rainbow, which exhibit high color categorization, despite their traditionally undesirable perceptual properties. We also found no evidence that color categorization would lead observers to infer false data features. Our results provide empirically grounded metrics for predicting a colormap's performance and suggest alternative guidelines for designing new quantitative colormaps to support inference. The data and materials for this paper are available at: https://osf.io/tck2r/.},
	number = {2},
	urldate = {2024-06-28},
	journal = {IEEE Transactions on Visualization and Computer Graphics},
	author = {Reda, Khairi and Szafir, Danielle Albers},
	month = feb,
	year = {2021},
	note = {Conference Name: IEEE Transactions on Visualization and Computer Graphics},
	keywords = {Color, Colored noise, Computational modeling, Data visualization, Guidelines, Image color analysis, Measurement, Task analysis, graphical inference, perception, scalar data},
	pages = {1032--1042},
}

@article{golebiowska_whats_2022,
	title = {What’s wrong with the rainbow? {An} interdisciplinary review of empirical evidence for and against the rainbow color scheme in visualizations},
	volume = {194},
	issn = {0924-2716},
	shorttitle = {What’s wrong with the rainbow?},
	url = {https://www.sciencedirect.com/science/article/pii/S0924271622002659},
	doi = {10.1016/j.isprsjprs.2022.10.002},
	abstract = {Rainbow color scheme is popularly used across the board in many scientific disciplines for visualizing data, yet heavily debated in visualization literature. In this paper, we first report an interdisciplinary visualization survey examining the prevalence rainbow color scheme use in scientific publications including a temporal analysis. Then we consolidate findings from empirical studies on the subject to better understand why and precisely when the rainbow color scheme might impair human performance with visualizations. Consequently, we systematically document and analyze the consequences of using the rainbow color scheme based on over 37,000 figures in 11,808 papers in information visualization, neuroscience, hydrology, geography, remote sensing and planetary science. Our findings reveal that while the rainbow scheme appears less and less in visualization-related publications, it remains popular in other scientific domains including remote sensing and planetary sciences (strikingly fourteen times more frequent in remote sensing and planetary sciences than in information visualization outlets). We also find that conflicting findings about human performance with the rainbow color scheme is most likely explained by what the users are asked to do with it (i.e., task type). We detail and typify tasks used in the related empirical work in an effort to organize the current understanding on the subject, and translate it to practicable recommendations. We believe our review and analyses bring clarity and nuance to “the rainbow debate” and enable better-informed visualization advice.},
	urldate = {2024-06-28},
	journal = {ISPRS Journal of Photogrammetry and Remote Sensing},
	author = {Gołębiowska, Izabela and Çöltekin, Arzu},
	month = dec,
	year = {2022},
	keywords = {Data visualization, Pseudocoloring, Rainbow colors, User studies},
	pages = {195--208},
}

@article{behrisch_quality_2018,
	title = {Quality {Metrics} for {Information} {Visualization}},
	volume = {37},
	copyright = {© 2018 The Author(s) Computer Graphics Forum © 2018 The Eurographics Association and John Wiley \& Sons Ltd. Published by John Wiley \& Sons Ltd.},
	issn = {1467-8659},
	url = {https://onlinelibrary.wiley.com/doi/abs/10.1111/cgf.13446},
	doi = {10.1111/cgf.13446},
	abstract = {The visualization community has developed to date many intuitions and understandings of how to judge the quality of views in visualizing data. The computation of a visualization's quality and usefulness ranges from measuring clutter and overlap, up to the existence and perception of specific (visual) patterns. This survey attempts to report, categorize and unify the diverse understandings and aims to establish a common vocabulary that will enable a wide audience to understand their differences and subtleties. For this purpose, we present a commonly applicable quality metric formalization that should detail and relate all constituting parts of a quality metric. We organize our corpus of reviewed research papers along the data types established in the information visualization community: multi- and high-dimensional, relational, sequential, geospatial and text data. For each data type, we select the visualization subdomains in which quality metrics are an active research field and report their findings, reason on the underlying concepts, describe goals and outline the constraints and requirements. One central goal of this survey is to provide guidance on future research opportunities for the field and outline how different visualization communities could benefit from each other by applying or transferring knowledge to their respective subdomain. Additionally, we aim to motivate the visualization community to compare computed measures to the perception of humans.},
	language = {en},
	number = {3},
	urldate = {2024-06-28},
	journal = {Computer Graphics Forum},
	author = {Behrisch, M. and Blumenschein, M. and Kim, N. W. and Shao, L. and El-Assady, M. and Fuchs, J. and Seebacher, D. and Diehl, A. and Brandes, U. and Pfister, H. and Schreck, T. and Weiskopf, D. and Keim, D. A.},
	year = {2018},
	note = {\_eprint: https://onlinelibrary.wiley.com/doi/pdf/10.1111/cgf.13446},
	keywords = {Categories and Subject Descriptors (according to ACM CCS), Visualization Human-centered computing: Visualization Techniques—},
	pages = {625--662},
}

@article{zhou_survey_2016,
	title = {A {Survey} of {Colormaps} in {Visualization}},
	volume = {22},
	issn = {1941-0506},
	url = {https://ieeexplore.ieee.org/document/7305807},
	doi = {10.1109/TVCG.2015.2489649},
	abstract = {Colormaps are a vital method for users to gain insights into data in a visualization. With a good choice of colormaps, users are able to acquire information in the data more effectively and efficiently. In this survey, we attempt to provide readers with a comprehensive review of colormap generation techniques and provide readers a taxonomy which is helpful for finding appropriate techniques to use for their data and applications. Specifically, we first briefly introduce the basics of color spaces including color appearance models. In the core of our paper, we survey colormap generation techniques, including the latest advances in the field by grouping these techniques into four classes: procedural methods, user-study based methods, rule-based methods, and data-driven methods; we also include a section on methods that are beyond pure data comprehension purposes. We then classify colormapping techniques into a taxonomy for readers to quickly identify the appropriate techniques they might use. Furthermore, a representative set of visualization techniques that explicitly discuss the use of colormaps is reviewed and classified based on the nature of the data in these applications. Our paper is also intended to be a reference of colormap choices for readers when they are faced with similar data and/or tasks.},
	number = {8},
	urldate = {2024-06-28},
	journal = {IEEE Transactions on Visualization and Computer Graphics},
	author = {Zhou, Liang and Hansen, Charles D.},
	month = aug,
	year = {2016},
	note = {Conference Name: IEEE Transactions on Visualization and Computer Graphics},
	keywords = {Color, Data models, Data visualization, Face, Image color analysis, Measurement, Taxonomy, colormap, perception, survey, visualization},
	pages = {2051--2069},
}

@article{archambault_can_2016,
	series = {{SI}{\textbackslash}:{Visual} {Info} {Communication}},
	title = {Can animation support the visualisation of dynamic graphs?},
	volume = {330},
	issn = {0020-0255},
	url = {https://www.sciencedirect.com/science/article/pii/S0020025515002856},
	doi = {10.1016/j.ins.2015.04.017},
	abstract = {Animation and small multiples are methods for visualising dynamically evolving graphs. Animations present an interactive movie of the data where positions of nodes are smoothly interpolated as the graph evolves. Nodes fade in/out as they are added/removed from the data set. Small multiples presents the data like a comic book with the graph at various states in separate windows. The user scans these windows to see how the data evolves. In a recent experiment, drawing stability (known more widely as the “mental map”) was shown to help users follow specific nodes or long paths in dynamically evolving data. However, no significant difference between animation and small multiples presentations was found. In this paper, we look at data where the nodes in the graph have low drawing stability and analyse it with new error metrics: measuring how close the given answer is from the correct answer on a continuous scale. We find evidence that when the stability of the drawing is low and important nodes in the task cannot be highlighted throughout the time series, animation can improve task performance when compared to the use of small multiples.},
	urldate = {2024-06-28},
	journal = {Information Sciences},
	author = {Archambault, Daniel and Purchase, Helen C.},
	month = feb,
	year = {2016},
	keywords = {Animation, Drawing stability, Dynamic graphs, Graph drawing, Mental map, Small multiples},
	pages = {495--509},
}

@article{mccoleman_rethinking_2022,
	title = {Rethinking the {Ranks} of {Visual} {Channels}},
	volume = {28},
	issn = {1941-0506},
	url = {https://ieeexplore.ieee.org/document/9557878},
	doi = {10.1109/TVCG.2021.3114684},
	abstract = {Data can be visually represented using visual channels like position, length or luminance. An existing ranking of these visual channels is based on how accurately participants could report the ratio between two depicted values. There is an assumption that this ranking should hold for different tasks and for different numbers of marks. However, there is surprisingly little existing work that tests this assumption, especially given that visually computing ratios is relatively unimportant in real-world visualizations, compared to seeing, remembering, and comparing trends and motifs, across displays that almost universally depict more than two values. To simulate the information extracted from a glance at a visualization, we instead asked participants to immediately reproduce a set of values from memory after they were shown the visualization. These values could be shown in a bar graph (position (bar)), line graph (position (line)), heat map (luminance), bubble chart (area), misaligned bar graph (length), or ‘wind map’ (angle). With a Bayesian multilevel modeling approach, we show how the rank positions of visual channels shift across different numbers of marks (2, 4 or 8) and for bias, precision, and error measures. The ranking did not hold, even for reproductions of only 2 marks, and the new probabilistic ranking was highly inconsistent for reproductions of different numbers of marks. Other factors besides channel choice had an order of magnitude more influence on performance, such as the number of values in the series (e.g., more marks led to larger errors), or the value of each mark (e.g., small values were systematically overestimated). Every visual channel was worse for displays with 8 marks than 4, consistent with established limits on visual memory. These results point to the need for a body of empirical studies that move beyond two-value ratio judgments as a baseline for reliably ranking the quality of a visual channel, including testing new tasks (detection of trends or motifs), timescales (immediate computation, or later comparison), and the number of values (from a handful, to thousands).},
	number = {1},
	urldate = {2024-06-28},
	journal = {IEEE Transactions on Visualization and Computer Graphics},
	author = {McColeman, Caitlyn M. and Yang, Fumeng and Brady, Timothy F. and Franconeri, Steven},
	month = jan,
	year = {2022},
	note = {Conference Name: IEEE Transactions on Visualization and Computer Graphics},
	keywords = {Bars, Charts, Correlation, Data visualization, DataType Agnostic, Diagrams, Human-Subjects Quantitative Studies, Measurement uncertainty, Memory management, Perception \& Cognition, Task analysis, Visualization, and Plots},
	pages = {707--717},
}

@inproceedings{amar_low-level_2005,
	title = {Low-level components of analytic activity in information visualization},
	url = {https://ieeexplore.ieee.org/document/1532136},
	doi = {10.1109/INFVIS.2005.1532136},
	abstract = {Existing system level taxonomies of visualization tasks are geared more towards the design of particular representations than the facilitation of user analytic activity. We present a set of ten low level analysis tasks that largely capture people's activities while employing information visualization tools for understanding data. To help develop these tasks, we collected nearly 200 sample questions from students about how they would analyze five particular data sets from different domains. The questions, while not being totally comprehensive, illustrated the sheer variety of analytic questions typically posed by users when employing information visualization systems. We hope that the presented set of tasks is useful for information visualization system designers as a kind of common substrate to discuss the relative analytic capabilities of the systems. Further, the tasks may provide a form of checklist for system designers.},
	urldate = {2024-06-28},
	booktitle = {{IEEE} {Symposium} on {Information} {Visualization}, 2005. {INFOVIS} 2005.},
	author = {Amar, R. and Eagan, J. and Stasko, J.},
	month = oct,
	year = {2005},
	note = {ISSN: 1522-404X},
	keywords = {Algorithm design and analysis, Chromium, Computer applications, Data analysis, Data visualization, Educational institutions, Information analysis, Motion pictures, Performance analysis, Taxonomy},
	pages = {111--117},
}

@article{brehmer_multi-level_2013,
	title = {A {Multi}-{Level} {Typology} of {Abstract} {Visualization} {Tasks}},
	volume = {19},
	issn = {1941-0506},
	url = {https://ieeexplore.ieee.org/document/6634168},
	doi = {10.1109/TVCG.2013.124},
	abstract = {The considerable previous work characterizing visualization usage has focused on low-level tasks or interactions and high-level tasks, leaving a gap between them that is not addressed. This gap leads to a lack of distinction between the ends and means of a task, limiting the potential for rigorous analysis. We contribute a multi-level typology of visualization tasks to address this gap, distinguishing why and how a visualization task is performed, as well as what the task inputs and outputs are. Our typology allows complex tasks to be expressed as sequences of interdependent simpler tasks, resulting in concise and flexible descriptions for tasks of varying complexity and scope. It provides abstract rather than domain-specific descriptions of tasks, so that useful comparisons can be made between visualization systems targeted at different application domains. This descriptive power supports a level of analysis required for the generation of new designs, by guiding the translation of domain-specific problems into abstract tasks, and for the qualitative evaluation of visualization usage. We demonstrate the benefits of our approach in a detailed case study, comparing task descriptions from our typology to those derived from related work. We also discuss the similarities and differences between our typology and over two dozen extant classification systems and theoretical frameworks from the literatures of visualization, human-computer interaction, information retrieval, communications, and cartography.},
	number = {12},
	urldate = {2024-06-28},
	journal = {IEEE Transactions on Visualization and Computer Graphics},
	author = {Brehmer, Matthew and Munzner, Tamara},
	month = dec,
	year = {2013},
	note = {Conference Name: IEEE Transactions on Visualization and Computer Graphics},
	keywords = {Encoding, Modeling, Qualitative evaluations, Topology, Typology, qualitative evaluation, task and requirements analysis, visualization models},
	pages = {2376--2385},
}

@article{luciani_details-first_2019,
	title = {Details-{First}, {Show} {Context}, {Overview} {Last}: {Supporting} {Exploration} of {Viscous} {Fingers} in {Large}-{Scale} {Ensemble} {Simulations}},
	volume = {25},
	issn = {1941-0506},
	shorttitle = {Details-{First}, {Show} {Context}, {Overview} {Last}},
	url = {https://ieeexplore.ieee.org/document/8440850},
	doi = {10.1109/TVCG.2018.2864849},
	abstract = {Visualization research often seeks designs that first establish an overview of the data, in accordance to the information seeking mantra: “Overview first, zoom and filter, then details on demand”. However, in computational fluid dynamics (CFD), as well as in other domains, there are many situations where such a spatial overview is not relevant or practical for users, for example when the experts already have a good mental overview of the data, or when an analysis of a large overall structure may not be related to the specific, information-driven tasks of users. Using scientific workflow theory and, as a vehicle, the problem of viscous finger evolution, we advocate an alternative model that allows domain experts to explore features of interest first, then explore the context around those features, and finally move to a potentially unfamiliar summarization overview. In a model instantiation, we show how a computational back-end can identify and track over time low-level, small features, then be used to filter the context of those features while controlling the complexity of the visualization, and finally to summarize and compare simulations. We demonstrate the effectiveness of this approach with an online web-based exploration of a total volume of data approaching half a billion seven-dimensional data points, and report supportive feedback provided by domain experts with respect to both the instantiation and the theoretical model.},
	number = {1},
	urldate = {2024-06-28},
	journal = {IEEE Transactions on Visualization and Computer Graphics},
	author = {Luciani, Timothy and Burks, Andrew and Sugiyama, Cassiano and Komperda, Jonathan and Marai, G. Elisabeta},
	month = jan,
	year = {2019},
	note = {Conference Name: IEEE Transactions on Visualization and Computer Graphics},
	keywords = {Computational modeling, Context modeling, Data visualization, Feature extraction, Spatiotemporal phenomena, Tracking, Visualization, computational fluid dynamics, details-first model, discourse paper, theory, visualization design},
	pages = {1225--1235},
}

@article{van_ham_search_2009,
	title = {“{Search}, {Show} {Context}, {Expand} on {Demand}”: {Supporting} {Large} {Graph} {Exploration} with {Degree}-of-{Interest}},
	volume = {15},
	issn = {1941-0506},
	shorttitle = {“{Search}, {Show} {Context}, {Expand} on {Demand}”},
	url = {https://ieeexplore.ieee.org/document/5290699},
	doi = {10.1109/TVCG.2009.108},
	abstract = {A common goal in graph visualization research is the design of novel techniques for displaying an overview of an entire graph. However, there are many situations where such an overview is not relevant or practical for users, as analyzing the global structure may not be related to the main task of the users that have semi-specific information needs. Furthermore, users accessing large graph databases through an online connection or users running on less powerful (mobile) hardware simply do not have the resources needed to compute these overviews. In this paper, we advocate an interaction model that allows users to remotely browse the immediate context graph around a specific node of interest. We show how Furnas’ original degree of interest function can be adapted from trees to graphs and how we can use this metric to extract useful contextual subgraphs, control the complexity of the generated visualization and direct users to interesting datapoints in the context. We demeffectiveness of our approach with an exploration of a dense online database containing over 3 million legal citations.},
	number = {6},
	urldate = {2024-06-28},
	journal = {IEEE Transactions on Visualization and Computer Graphics},
	author = {van Ham, Frank and Perer, Adam},
	month = nov,
	year = {2009},
	note = {Conference Name: IEEE Transactions on Visualization and Computer Graphics},
	keywords = {Context modeling, Data analysis, Data visualization, Graph visualization, Hardware, Information analysis, Law, Legal factors, Mobile computing, Tree graphs, Visual databases, degree of interest, focus+context, legal citation networks, network visualization},
	pages = {953--960},
}

@article{munzner_nested_2009,
	title = {A {Nested} {Model} for {Visualization} {Design} and {Validation}},
	volume = {15},
	issn = {1941-0506},
	url = {https://ieeexplore.ieee.org/document/5290695},
	doi = {10.1109/TVCG.2009.111},
	abstract = {We present a nested model for the visualization design and validation with four layers: characterize the task and data in the vocabulary of the problem domain, abstract into operations and data types, design visual encoding and interaction techniques, and create algorithms to execute techniques efficiently. The output from a level above is input to the level below, bringing attention to the design challenge that an upstream error inevitably cascades to all downstream levels. This model provides prescriptive guidance for determining appropriate evaluation approaches by identifying threats to validity unique to each level. We also provide three recommendations motivated by this model: authors should distinguish between these levels when claiming contributions at more than one of them, authors should explicitly state upstream assumptions at levels above the focus of a paper, and visualization venues should accept more papers on domain characterization.},
	number = {6},
	urldate = {2024-06-28},
	journal = {IEEE Transactions on Visualization and Computer Graphics},
	author = {Munzner, Tamara},
	month = nov,
	year = {2009},
	note = {Conference Name: IEEE Transactions on Visualization and Computer Graphics},
	keywords = {Algorithm design and analysis, Concrete, Coupled mode analysis, Data visualization, Diseases, Electronic mail, Encoding, Models, Process design, Vocabulary, Writing, design, evaluation., frameworks},
	pages = {921--928},
}

@article{miksch_matter_2014,
	title = {A matter of time: {Applying} a data–users–tasks design triangle to visual analytics of time-oriented data},
	volume = {38},
	issn = {0097-8493},
	shorttitle = {A matter of time},
	url = {https://www.sciencedirect.com/science/article/pii/S0097849313001817},
	doi = {10.1016/j.cag.2013.11.002},
	abstract = {Increasing amounts of data offer great opportunities to promote technological progress and business success. Visual analytics (VA) aims at enabling the exploration and the understanding of large and complex data sets by intertwining interactive visualization, data analysis, human–computer interaction, as well as cognitive and perceptual science. We propose a design triangle, which considers three main aspects to ease the design: (1) the characteristics of the data, (2) the users, and (3) the users' tasks. Addressing the particular characteristics of time and time-oriented data focuses the VA methods, but turns the design space into a more complex and challenging one. We demonstrate the applicability of the design triangle by three use cases tackling the time-oriented aspects explicitly. Our design triangle provides a high-level framework, which is simple and very effective for the design process as well as easily applicable for both, researchers and practitioners.},
	urldate = {2024-06-28},
	journal = {Computers \& Graphics},
	author = {Miksch, Silvia and Aigner, Wolfgang},
	month = feb,
	year = {2014},
	keywords = {Interaction design, Interactive visualization, Temporal data mining, Time-oriented data, Visual analytics},
	pages = {286--290},
}

@article{de_haan_when_2018,
	title = {When {Does} an {Infographic} {Say} {More} {Than} a {Thousand} {Words}?: {Audience} evaluations of news visualizations},
	volume = {19},
	issn = {1461-670X},
	shorttitle = {When {Does} an {Infographic} {Say} {More} {Than} a {Thousand} {Words}?},
	url = {https://doi.org/10.1080/1461670X.2016.1267592},
	doi = {10.1080/1461670X.2016.1267592},
	abstract = {In recent years, the use of visualizations or infographics in the news has become increasingly popular. We know, however, surprisingly little about how news consumers use and appreciate news visualizations. We apply a mixed-method approach to answer these two questions. First, we conduct an eye-tracking study that measures use, by means of direct attention to visualizations on three different news platforms (print newspaper, e-newspaper on tablet, and news website). Second, we conduct focus groups and a survey among readers of three news media to study the extent to which news consumers actually value the inclusion of visualizations in the news. Our results show that news consumers do indeed read news visualizations, regardless of the platform on which the visual is published. We also find that visualizations are appreciated, but only if they are coherently integrated into a news story and thus fulfill a function that can be easily understood. With this study, we provide the first comprehensive picture of the usefulness of information visualizations in the news, and contribute to a growing literature on alternative ways of storytelling in journalism today.},
	number = {9},
	urldate = {2024-06-28},
	journal = {Journalism Studies},
	author = {de Haan, Yael and Kruikemeier, Sanne and Lecheler, Sophie and Smit, Gerard and van der Nat, Renee},
	month = jul,
	year = {2018},
	note = {Publisher: Routledge
\_eprint: https://doi.org/10.1080/1461670X.2016.1267592},
	keywords = {infographics, mixed-method, visual storytelling, visualizations},
	pages = {1293--1312},
}

@article{borkin_beyond_2016,
	title = {Beyond {Memorability}: {Visualization} {Recognition} and {Recall}},
	volume = {22},
	issn = {1941-0506},
	shorttitle = {Beyond {Memorability}},
	url = {https://ieeexplore.ieee.org/document/7192646},
	doi = {10.1109/TVCG.2015.2467732},
	abstract = {In this paper we move beyond memorability and investigate how visualizations are recognized and recalled. For this study we labeled a dataset of 393 visualizations and analyzed the eye movements of 33 participants as well as thousands of participant-generated text descriptions of the visualizations. This allowed us to determine what components of a visualization attract people's attention, and what information is encoded into memory. Our findings quantitatively support many conventional qualitative design guidelines, including that (1) titles and supporting text should convey the message of a visualization, (2) if used appropriately, pictograms do not interfere with understanding and can improve recognition, and (3) redundancy helps effectively communicate the message. Importantly, we show that visualizations memorable “at-a-glance” are also capable of effectively conveying the message of the visualization. Thus, a memorable visualization is often also an effective one.},
	number = {1},
	urldate = {2024-06-28},
	journal = {IEEE Transactions on Visualization and Computer Graphics},
	author = {Borkin, Michelle A. and Bylinskii, Zoya and Kim, Nam Wook and Bainbridge, Constance May and Yeh, Chelsea S. and Borkin, Daniel and Pfister, Hanspeter and Oliva, Aude},
	month = jan,
	year = {2016},
	note = {Conference Name: IEEE Transactions on Visualization and Computer Graphics},
	keywords = {Atmospheric measurements, Data visualization, Encoding, Information visualization, Particle measurements, Redundancy, Target recognition, Visualization, eye-tracking study, memorability, recall, recognition},
	pages = {519--528},
}

@inproceedings{haroz_isotype_2015,
	address = {New York, NY, USA},
	series = {{CHI} '15},
	title = {{ISOTYPE} {Visualization}: {Working} {Memory}, {Performance}, and {Engagement} with {Pictographs}},
	isbn = {978-1-4503-3145-6},
	shorttitle = {{ISOTYPE} {Visualization}},
	url = {https://doi.org/10.1145/2702123.2702275},
	doi = {10.1145/2702123.2702275},
	abstract = {Although the infographic and design communities have used simple pictographic representations for decades, it is still unclear whether they can make visualizations more effective. Using simple charts, we tested how pictographic representations impact (1) memory for information just viewed, as well as under the load of additional information, (2) speed of finding information, and (3) engagement and preference in seeking out these visualizations. We find that superfluous images can distract. But we find no user costs -- and some intriguing benefits -- when pictographs are used to represent the data.},
	urldate = {2024-06-28},
	booktitle = {Proceedings of the 33rd {Annual} {ACM} {Conference} on {Human} {Factors} in {Computing} {Systems}},
	publisher = {Association for Computing Machinery},
	author = {Haroz, Steve and Kosara, Robert and Franconeri, Steven L.},
	month = apr,
	year = {2015},
	pages = {1191--1200},
}

@article{cui_text--viz_2020,
	title = {Text-to-{Viz}: {Automatic} {Generation} of {Infographics} from {Proportion}-{Related} {Natural} {Language} {Statements}},
	volume = {26},
	issn = {1941-0506},
	shorttitle = {Text-to-{Viz}},
	url = {https://ieeexplore.ieee.org/document/8813126},
	doi = {10.1109/TVCG.2019.2934785},
	abstract = {Combining data content with visual embellishments, infographics can effectively deliver messages in an engaging and memorable manner. Various authoring tools have been proposed to facilitate the creation of infographics. However, creating a professional infographic with these authoring tools is still not an easy task, requiring much time and design expertise. Therefore, these tools are generally not attractive to casual users, who are either unwilling to take time to learn the tools or lacking in proper design expertise to create a professional infographic. In this paper, we explore an alternative approach: to automatically generate infographics from natural language statements. We first conducted a preliminary study to explore the design space of infographics. Based on the preliminary study, we built a proof-of-concept system that automatically converts statements about simple proportion-related statistics to a set of infographics with pre-designed styles. Finally, we demonstrated the usability and usefulness of the system through sample results, exhibits, and expert reviews.},
	number = {1},
	urldate = {2024-06-28},
	journal = {IEEE Transactions on Visualization and Computer Graphics},
	author = {Cui, Weiwei and Zhang, Xiaoyu and Wang, Yun and Huang, He and Chen, Bei and Fang, Lei and Zhang, Haidong and Lou, Jian-Guan and Zhang, Dongmei},
	month = jan,
	year = {2020},
	note = {Conference Name: IEEE Transactions on Visualization and Computer Graphics},
	keywords = {Authoring systems, Data visualization, Natural languages, Social networking (online), Sports, Tools, Visualization, Visualization for the masses, and dissemination, automatic visualization, infographic, presentation},
	pages = {906--916},
}

@article{zhu-tian_towards_2020,
	title = {Towards {Automated} {Infographic} {Design}: {Deep} {Learning}-based {Auto}-{Extraction} of {Extensible} {Timeline}},
	volume = {26},
	issn = {1941-0506},
	shorttitle = {Towards {Automated} {Infographic} {Design}},
	url = {https://ieeexplore.ieee.org/document/8807266},
	doi = {10.1109/TVCG.2019.2934810},
	abstract = {Designers need to consider not only perceptual effectiveness but also visual styles when creating an infographic. This process can be difficult and time consuming for professional designers, not to mention non-expert users, leading to the demand for automated infographics design. As a first step, we focus on timeline infographics, which have been widely used for centuries. We contribute an end-to-end approach that automatically extracts an extensible timeline template from a bitmap image. Our approach adopts a deconstruction and reconstruction paradigm. At the deconstruction stage, we propose a multi-task deep neural network that simultaneously parses two kinds of information from a bitmap timeline: 1) the global information, i.e., the representation, scale, layout, and orientation of the timeline, and 2) the local information, i.e., the location, category, and pixels of each visual element on the timeline. At the reconstruction stage, we propose a pipeline with three techniques, i.e., Non-Maximum Merging, Redundancy Recover, and DL GrabCut, to extract an extensible template from the infographic, by utilizing the deconstruction results. To evaluate the effectiveness of our approach, we synthesize a timeline dataset (4296 images) and collect a real-world timeline dataset (393 images) from the Internet. We first report quantitative evaluation results of our approach over the two datasets. Then, we present examples of automatically extracted templates and timelines automatically generated based on these templates to qualitatively demonstrate the performance. The results confirm that our approach can effectively extract extensible templates from real-world timeline infographics.},
	number = {1},
	urldate = {2024-06-28},
	journal = {IEEE Transactions on Visualization and Computer Graphics},
	author = {Zhu-Tian, Chen and Wang, Yun and Wang, Qianwen and Wang, Yong and Qu, Huamin},
	month = jan,
	year = {2020},
	note = {Conference Name: IEEE Transactions on Visualization and Computer Graphics},
	keywords = {Automated Infographic Design, Data mining, Data visualization, Deep Learning-based Approach, Image coding, Image reconstruction, Multi-task Model, Object detection, Pipelines, Timeline Infographics, Visualization},
	pages = {917--926},
}

@article{mei_viscomposer_2018,
	series = {Proceedings of {PacificVAST} 2018},
	title = {{VisComposer}: {A} {Visual} {Programmable} {Composition} {Environment} for {Information} {Visualization}},
	volume = {2},
	issn = {2468-502X},
	shorttitle = {{VisComposer}},
	url = {https://www.sciencedirect.com/science/article/pii/S2468502X18300147},
	doi = {10.1016/j.visinf.2018.04.008},
	abstract = {As the amount of data being collected has increased, the need for tools that can enable the visual exploration of data has also grown. This has led to the development of a variety of widely used programming frameworks for information visualization. Unfortunately, such frameworks demand comprehensive visualization and coding skills and require users to develop visualization from scratch. An alternative is to create interactive visualization design environments that require little to no programming. However, these tools only supports a small portion of visual forms. We present a programmable integrated development environment (IDE), VisComposer, that supports the development of expressive visualization using a drag-and-drop visual interface. VisComposer exposes the programmability by customizing desired components within a modularized visualization composition pipeline, effectively balancing the capability gap between expert coders and visualization artists. The implemented system empowers users to compose comprehensive visualizations with real-time preview and optimization features, and supports prototyping, sharing and reuse of the effects by means of an intuitive visual composer. Visual programming and textual programming integrated in our system allow users to compose more complex visual effects while retaining the simplicity of use. We demonstrate the performance of VisComposer with a variety of examples and an informal user evaluation.},
	number = {1},
	urldate = {2024-06-28},
	journal = {Visual Informatics},
	author = {Mei, Honghui and Chen, Wei and Ma, Yuxin and Guan, Huihua and Hu, Wanqi},
	month = mar,
	year = {2018},
	keywords = {Information Visualization, Interactive development environment, Visualization authoring},
	pages = {71--81},
}

@article{ren_charticulator_2019,
	title = {Charticulator: {Interactive} {Construction} of {Bespoke} {Chart} {Layouts}},
	volume = {25},
	issn = {1941-0506},
	shorttitle = {Charticulator},
	url = {https://ieeexplore.ieee.org/document/8440827},
	doi = {10.1109/TVCG.2018.2865158},
	abstract = {We present Charticulator, an interactive authoring tool that enables the creation of bespoke and reusable chart layouts. Charticulator is our response to most existing chart construction interfaces that require authors to choose from predefined chart layouts, thereby precluding the construction of novel charts. In contrast, Charticulator transforms a chart specification into mathematical layout constraints and automatically computes a set of layout attributes using a constraint-solving algorithm to realize the chart. It allows for the articulation of compound marks or glyphs as well as links between these glyphs, all without requiring any coding or knowledge of constraint satisfaction. Furthermore, thanks to the constraint-based layout approach, Charticulator can export chart designs into reusable templates that can be imported into other visualization tools. In addition to describing Charticulator's conceptual framework and design, we present three forms of evaluation: a gallery to illustrate its expressiveness, a user study to verify its usability, and a click-count comparison between Charticulator and three existing tools. Finally, we discuss the limitations and potentials of Charticulator as well as directions for future research. Charticulator is available with its source code at https://charticulator.com.},
	number = {1},
	urldate = {2024-06-28},
	journal = {IEEE Transactions on Visualization and Computer Graphics},
	author = {Ren, Donghao and Lee, Bongshin and Brehmer, Matthew},
	month = jan,
	year = {2019},
	note = {Conference Name: IEEE Transactions on Visualization and Computer Graphics},
	keywords = {Chart layout design, Constraint-based design, Data visualization, Glyph design, Interactive visualization authoring, Layout, Programming, Reusable chart layout, Tools, Transforms, Visualization},
	pages = {789--799},
}

@article{vuckovic_sense_2022,
	title = {On {Sense} {Making} and the {Generation} of {Knowledge} in {Visual} {Analytics}},
	volume = {1},
	copyright = {http://creativecommons.org/licenses/by/3.0/},
	issn = {2813-2203},
	url = {https://www.mdpi.com/2813-2203/1/2/8},
	doi = {10.3390/analytics1020008},
	abstract = {Interactive visual tools and related visualization technologies, built to support explorative data analysis, ultimately lead to sense making and knowledge discovery from large volumes of raw data. These processes namely rely on human visual perception and cognition, in which human analysts perceive external representations (system structure, dataset, integral data visualizations) and form respective internal representations (internal cognitive imprints of external systems) that enable deeper comprehension of the employed system and the underlying data features. These internal representations further evolve through continuous interaction with external representations. They also depend on the individual’s own cognitive pathways. Currently, there has been insufficient work on understanding how these internal cognitive mechanisms form and function. Hence, we aim to offer our own interpretations of such processes observed through our daily data exploration workflows. This is accomplished by following specific explorative data science tasks while working with diverse interactive visual systems and related notebook style environments that have different organizational structures and thus may entail different approaches to thinking and shaping sense making and knowledge generation. In this paper, we deliberate on the cognitive implications for human analysists when interacting with such a diverse organizational structure of tools and approaches when performing the essential steps of an explorative visual analysis.},
	language = {en},
	number = {2},
	urldate = {2024-06-28},
	journal = {Analytics},
	author = {Vuckovic, Milena and Schmidt, Johanna},
	month = dec,
	year = {2022},
	note = {Number: 2
Publisher: Multidisciplinary Digital Publishing Institute},
	keywords = {data visualization, knowledge generation, mental models, sense making, visual analytics},
	pages = {98--116},
}

@book{keim_mastering_2010,
	title = {Mastering the {Information} {Age} {Solving} {Problems} with {Visual} {Analytics}},
	isbn = {978-3-905673-77-7},
	url = {https://diglib.eg.org/handle/10.2312/14803},
	abstract = {Today, in many spheres of human activity, massive amounts of data are collected and stored. As the volumes of data available to lawmakers, civil servants, business people and scientists increase, their effective use becomes more challenging. Simply keeping up to date with the flood of data, using standard tools for data management and analysis, is fraught with difficulty. The field of visual analytics seeks to provide people with better and more effective means to understand and analyse massive amounts of data. It also seeks to enable them to act upon their findings immediately, that is, in real time. Visual analytics integrates the analytic capabilities of the computer and the abilities of the human analyst. In so doing it allows novel discoveries and empowers individuals to take control of the analytical process. Visual analytics opens the door to the discoveries and unexpected insights which lead to beneficial and profitable innovation. This book is the result of the VisMaster project, a coordination action funded by the European Commission to form a strong visual analytics research community.},
	language = {en},
	urldate = {2024-06-28},
	publisher = {Eurographics Association},
	author = {Keim, Daniel and Kohlhammer, Jörn and Ellis, Geoffrey and Mansmann, Florian},
	year = {2010},
}

@article{lu_state---art_2017,
	title = {The {State}-of-the-{Art} in {Predictive} {Visual} {Analytics}},
	volume = {36},
	copyright = {© 2017 The Author(s) Computer Graphics Forum © 2017 The Eurographics Association and John Wiley \& Sons Ltd. Published by John Wiley \& Sons Ltd.},
	issn = {1467-8659},
	url = {https://onlinelibrary.wiley.com/doi/abs/10.1111/cgf.13210},
	doi = {10.1111/cgf.13210},
	abstract = {Predictive analytics embraces an extensive range of techniques including statistical modeling, machine learning, and data mining and is applied in business intelligence, public health, disaster management and response, and many other fields. To date, visualization has been broadly used to support tasks in the predictive analytics pipeline. Primary uses have been in data cleaning, exploratory analysis, and diagnostics. For example, scatterplots and bar charts are used to illustrate class distributions and responses. More recently, extensive visual analytics systems for feature selection, incremental learning, and various prediction tasks have been proposed to support the growing use of complex models, agent-specific optimization, and comprehensive model comparison and result exploration. Such work is being driven by advances in interactive machine learning and the desire of end-users to understand and engage with the modeling process. In this state-of-the-art report, we catalogue recent advances in the visualization community for supporting predictive analytics. First, we define the scope of predictive analytics discussed in this article and describe how visual analytics can support predictive analytics tasks in a predictive visual analytics (PVA) pipeline. We then survey the literature and categorize the research with respect to the proposed PVA pipeline. Systems and techniques are evaluated in terms of their supported interactions, and interactions specific to predictive analytics are discussed. We end this report with a discussion of challenges and opportunities for future research in predictive visual analytics.},
	language = {en},
	number = {3},
	urldate = {2024-06-28},
	journal = {Computer Graphics Forum},
	author = {Lu, Yafeng and Garcia, Rolando and Hansen, Brett and Gleicher, Michael and Maciejewski, Ross},
	year = {2017},
	note = {\_eprint: https://onlinelibrary.wiley.com/doi/pdf/10.1111/cgf.13210},
	pages = {539--562},
}

@article{moreland_survey_2013,
	title = {A {Survey} of {Visualization} {Pipelines}},
	volume = {19},
	issn = {1941-0506},
	url = {https://ieeexplore.ieee.org/document/6212499},
	doi = {10.1109/TVCG.2012.133},
	abstract = {The most common abstraction used by visualization libraries and applications today is what is known as the visualization pipeline. The visualization pipeline provides a mechanism to encapsulate algorithms and then couple them together in a variety of ways. The visualization pipeline has been in existence for over 20 years, and over this time many variations and improvements have been proposed. This paper provides a literature review of the most prevalent features of visualization pipelines and some of the most recent research directions.},
	number = {3},
	urldate = {2024-06-28},
	journal = {IEEE Transactions on Visualization and Computer Graphics},
	author = {Moreland, Kenneth},
	month = mar,
	year = {2013},
	note = {Conference Name: IEEE Transactions on Visualization and Computer Graphics},
	keywords = {Centralized control, Data models, Data visualization, Distributed control, MapReduce, Pipelilnes, Rendering (computer graphics), Visualization pipelines, central control, data parallelism, dataflow networks, demand driven, distributed control, domain specific languages, event driven, functional field model, hybrid parallel, in situ visualization, out-of-core streaming, parallel visualization, pipeline contracts, pipeline executive, pipeline parallelism, prioritized streaming, provenance, pull model, push model, query-driven visualization, rendering, scheduling, task parallelism, temporal visualization},
	pages = {367--378},
}

@article{klein_visualization_2022,
	title = {Visualization of {Biological} {Data} - {From} {Analysis} to {Communication} ({Dagstuhl} {Seminar} 21401)},
	copyright = {https://creativecommons.org/licenses/by/4.0/legalcode},
	url = {https://drops.dagstuhl.de/entities/document/10.4230/DagRep.11.9.1},
	doi = {10.4230/DagRep.11.9.1},
	abstract = {Technological advancements in biology allow us to collect and generate a large quantity of data and pose a significant challenge to data interpretation and understanding. Addressing this challenge requires a blend of methodology from data visualization, bioinformatics, and biology. This methodology encompasses perception and design knowledge, algorithm design, techniques for analyzing and visualizing big data, statistical approaches, and specific domain knowledge for different application problems. In particular, it is essential to develop robust and integrative visualization methods combined with computational analytical techniques and approaches to communicate the outcomes visually. The purpose of Dagstuhl Seminar 21401, "Visualization of Biological Data - From Analysis to Communication," was to bring together researchers from various fields to discuss the state of the art, to debate means of advancing science in the field of visualization of biological data, and to foster the development of our international community.},
	language = {en},
	urldate = {2024-06-28},
	journal = {DROPS-IDN/v2/document/10.4230/DagRep.11.9.1},
	author = {Klein, Karsten and Marai, Georgeta Elisabeta and Nieselt, Kay Katja and Zupan, Blaz},
	year = {2022},
	note = {Publisher: Schloss Dagstuhl – Leibniz-Zentrum für Informatik},
}

@article{archambault_data_2015,
	title = {Data visualization as a communication tool},
	volume = {32},
	issn = {0741-9058},
	url = {https://doi.org/10.1108/LHTN-10-2014-0098},
	doi = {10.1108/LHTN-10-2014-0098},
	abstract = {Purpose This paper aims to provide a framework for thinking about meaningful data visualization in ways that can be applied to routine statistics collected by libraries. Design/methodology/approach An overview of common data display methods is provided, with an emphasis on tables, scatter plots, line charts, bar charts, histograms, pie charts and infographics. Research on “best practices” in data visualization design is presented; also provided is a comparison of free online data visualization tools. Findings Different data display methods are best suited for different quantitative relationships. There are rules to follow for optimal data visualization design. Ten free online data visualization tools are recommended by the authors. Originality/value Evidence-based libraries collect and use data to affect change and to support departmental and institutional accreditation standards. Proper data visualization allows libraries to communicate their message in a more compelling and interesting way, while assisting in the understanding of complex data.},
	number = {2},
	urldate = {2024-06-28},
	journal = {Library Hi Tech News},
	author = {Archambault, Susan Gardner and Helouvry, Joanne and Strohl, Bonnie and Williams, Ginger},
	month = jan,
	year = {2015},
	note = {Publisher: Emerald Group Publishing Limited},
	keywords = {Assessment, Charts, Computer software, Data visualization, Libraries, Library statistics},
	pages = {1--9},
}

@article{hehman_doing_2021,
	title = {Doing {Better} {Data} {Visualization}},
	volume = {4},
	issn = {2515-2459},
	url = {https://doi.org/10.1177/25152459211045334},
	doi = {10.1177/25152459211045334},
	abstract = {Methods in data visualization have rapidly advanced over the past decade. Although social scientists regularly need to visualize the results of their analyses, they receive little training in how to best design their visualizations. This tutorial is for individuals whose goal is to communicate patterns in data as clearly as possible to other consumers of science and is designed to be accessible to both experienced and relatively new users of R and ggplot2. In this article, we assume some basic statistical and visualization knowledge and focus on how to visualize rather than what to visualize. We distill the science and wisdom of data-visualization expertise from books, blogs, and online forum discussion threads into recommendations for social scientists looking to convey their results to other scientists. Overarching design philosophies and color decisions are discussed before giving specific examples of code in R for visualizing central tendencies, proportions, and relationships between variables.},
	language = {en},
	number = {4},
	urldate = {2024-06-28},
	journal = {Advances in Methods and Practices in Psychological Science},
	author = {Hehman, Eric and Xie, Sally Y.},
	month = oct,
	year = {2021},
	note = {Publisher: SAGE Publications Inc},
	pages = {25152459211045334},
}

@article{mcnabb_survey_2017,
	title = {Survey of {Surveys} ({SoS}) - {Mapping} {The} {Landscape} of {Survey} {Papers} in {Information} {Visualization}},
	volume = {36},
	copyright = {© 2017 The Author(s) Computer Graphics Forum © 2017 The Eurographics Association and John Wiley \& Sons Ltd. Published by John Wiley \& Sons Ltd.},
	issn = {1467-8659},
	url = {https://onlinelibrary.wiley.com/doi/abs/10.1111/cgf.13212},
	doi = {10.1111/cgf.13212},
	abstract = {Information visualization as a field is growing rapidly in popularity since the first information visualization conference in 1995. However, as a consequence of its growth, it is increasingly difficult to follow the growing body of literature within the field. Survey papers and literature reviews are valuable tools for managing the great volume of previously published research papers, and the quantity of survey papers in visualization has reached a critical mass. To this end, this survey paper takes a quantum step forward by surveying and classifying literature survey papers in order to help researchers understand the current landscape of Information Visualization. It is, to our knowledge, the first survey of survey papers (SoS) in Information Visualization. This paper classifies survey papers into natural topic clusters which enables readers to find relevant literature and develops the first classification of classifications. The paper also enables researchers to identify both mature and less developed research directions as well as identify future directions. It is a valuable resource for both newcomers and experienced researchers in and outside the field of Information Visualization and Visual Analytics.},
	language = {en},
	number = {3},
	urldate = {2024-06-28},
	journal = {Computer Graphics Forum},
	author = {McNabb, Liam and Laramee, Robert S.},
	year = {2017},
	note = {\_eprint: https://onlinelibrary.wiley.com/doi/pdf/10.1111/cgf.13212},
	keywords = {Categories and Subject Descriptors (according to ACM CCS), Human-centered computing: Visualization—Information visualization},
	pages = {589--617},
}

@article{ltifi_survey_2020,
	title = {Survey on {Visualization} and {Visual} {Analytics} pipeline-based models: {Conceptual} aspects, comparative studies and challenges},
	volume = {36},
	issn = {1574-0137},
	shorttitle = {Survey on {Visualization} and {Visual} {Analytics} pipeline-based models},
	url = {https://www.sciencedirect.com/science/article/pii/S1574013719302680},
	doi = {10.1016/j.cosrev.2020.100245},
	abstract = {In the last decade, many studies have focused on visualization. The main key to make it practical for research and engineering applications is the suitable definition of a pipeline-based visualization model. It provides effective abstractions for designing visualization tools. In this article, we present a comprehensive survey on pipeline-based models for Information Visualization. The basic principles of visualization models and processes are reviewed in literature as proposed in the original versions and their different revisions. Their significant extensions are grouped into two main categories: Information Visualization process and Visual Analytics process. We propose three summaries: The first one focuses on the conceptual aspects; the second one compares existing studies, and the third one discusses the challenges and opportunities for future research in the field of visualization.},
	urldate = {2024-06-28},
	journal = {Computer Science Review},
	author = {Ltifi, Hela and Kolski, Christophe and Ben Ayed, Mounir},
	month = may,
	year = {2020},
	keywords = {Information Visualization, Model, Pipeline, Survey, Visual Analytics},
	pages = {100245},
}

@article{rees_survey_2019,
	title = {A {Survey} of {Information} {Visualization} {Books}},
	volume = {38},
	copyright = {© 2019 The Authors Computer Graphics Forum © 2019 The Eurographics Association and John Wiley \& Sons Ltd.},
	issn = {1467-8659},
	url = {https://onlinelibrary.wiley.com/doi/abs/10.1111/cgf.13595},
	doi = {10.1111/cgf.13595},
	abstract = {Information visualization is a rapidly evolving field with a growing volume of scientific literature and texts continually published. To keep abreast of the latest developments in the domain, survey papers and state-of-the-art reviews provide valuable tools for managing the large quantity of scientific literature. Recently, a survey of survey papers was published to keep track of the quantity of refereed survey papers in information visualization conferences and journals. However, no such resources exist to inform readers of the large volume of books being published on the subject, leaving the possibility of valuable knowledge being overlooked. We present the first literature survey of information visualization books that addresses this challenge by surveying the large volume of books on the topic of information visualization and visual analytics. This unique survey addresses some special challenges associated with collections of books (as opposed to research papers) including searching, browsing and cost. This paper features a novel two-level classification based on both books and chapter topics examined in each book, enabling the reader to quickly identify to what depth a topic of interest is covered within a particular book. Readers can use this survey to identify the most relevant book for their needs amongst a quickly expanding collection. In indexing the landscape of information visualization books, this survey provides a valuable resource to both experienced researchers and newcomers in the data visualization discipline.},
	language = {en},
	number = {1},
	urldate = {2024-06-28},
	journal = {Computer Graphics Forum},
	author = {Rees, D. and Laramee, R. S.},
	year = {2019},
	note = {\_eprint: https://onlinelibrary.wiley.com/doi/pdf/10.1111/cgf.13595},
	keywords = {General literature, information visualization, visualization, •General and reference → Surveys and overviews, •Human-centred computing → Information visualization},
	pages = {610--646},
}

@article{liu_survey_2014,
	title = {A survey on information visualization: recent advances and challenges},
	volume = {30},
	issn = {1432-2315},
	shorttitle = {A survey on information visualization},
	url = {https://doi.org/10.1007/s00371-013-0892-3},
	doi = {10.1007/s00371-013-0892-3},
	abstract = {Information visualization (InfoVis), the study of transforming data, information, and knowledge into interactive visual representations, is very important to users because it provides mental models of information. The boom in big data analytics has triggered broad use of InfoVis in a variety of domains, ranging from finance to sports to politics. In this paper, we present a comprehensive survey and key insights into this fast-rising area. The research on InfoVis is organized into a taxonomy that contains four main categories, namely empirical methodologies, user interactions, visualization frameworks, and applications, which are each described in terms of their major goals, fundamental principles, recent trends, and state-of-the-art approaches. At the conclusion of this survey, we identify existing technical challenges and propose directions for future research.},
	language = {en},
	number = {12},
	urldate = {2024-06-28},
	journal = {The Visual Computer},
	author = {Liu, Shixia and Cui, Weiwei and Wu, Yingcai and Liu, Mengchen},
	month = dec,
	year = {2014},
	keywords = {Information visualization, Interactive techniques, Large datasets},
	pages = {1373--1393},
}

@book{liere_trends_2009,
	address = {London},
	series = {Advanced {Information} and {Knowledge} {Processing}},
	title = {Trends in {Interactive} {Visualization}: {State}-of-the-{Art} {Survey}},
	copyright = {http://www.springer.com/tdm},
	isbn = {978-1-84800-268-5 978-1-84800-269-2},
	shorttitle = {Trends in {Interactive} {Visualization}},
	url = {http://link.springer.com/10.1007/978-1-84800-269-2},
	language = {en},
	urldate = {2024-06-28},
	publisher = {Springer},
	editor = {Liere, Robert and Adriaansen, Tony and Zudilova-Seinstra, Elena},
	year = {2009},
	doi = {10.1007/978-1-84800-269-2},
	keywords = {Collaborative Visualisation, Design Guidelines, Exploration Environments, Interactive Techniques, Interactive Visualisation, Multi-modality, Usability, Virtual and Augmented Reality, algorithms, data structures, visualization},
}

@book{munzner_visualization_2014,
	title = {Visualization {Analysis} and {Design}},
	isbn = {978-1-4987-5971-7},
	abstract = {Learn How to Design Effective Visualization SystemsVisualization Analysis and Design provides a systematic, comprehensive framework for thinking about visualization in terms of principles and design choices. The book features a unified approach encompassing information visualization techniques for abstract data, scientific visualization techniques},
	language = {en},
	publisher = {CRC Press},
	author = {Munzner, Tamara},
	month = dec,
	year = {2014},
	note = {Google-Books-ID: NfkYCwAAQBAJ},
	keywords = {Business \& Economics / Statistics, Computers / General, Computers / Human-Computer Interaction (HCI), Computers / Programming / Games, Computers / Software Development \& Engineering / Computer Graphics, Technology \& Engineering / Imaging Systems},
}

@article{ko_marketanalyzer_2012,
	title = {{MarketAnalyzer}: {An} {Interactive} {Visual} {Analytics} {System} for {Analyzing} {Competitive} {Advantage} {Using} {Point} of {Sale} {Data}},
	volume = {31},
	copyright = {© 2012 The Author(s) Computer Graphics Forum © 2012 The Eurographics Association and Blackwell Publishing Ltd.},
	issn = {1467-8659},
	shorttitle = {{MarketAnalyzer}},
	url = {https://onlinelibrary.wiley.com/doi/abs/10.1111/j.1467-8659.2012.03117.x},
	doi = {10.1111/j.1467-8659.2012.03117.x},
	abstract = {Competitive intelligence is a systematic approach for gathering, analyzing, and managing information to make informed business decisions. Many companies use competitive intelligence to identify risks and opportunities within markets. Point of sale data that retailers share with vendors is of critical importance in developing competitive intelligence. However, existing tools do not easily enable the analysis of such large and complex data. therefore, new approaches are needed in order to facilitate better analysis and decision making. In this paper, we present MarketAnalyzer, an interactive visual analytics system designed to allow vendors to increase their competitive intelligence. MarketAnalyzer utilizes pixel-based matrices to present sale data, trends, and market share growths of products of the entire market within a single display. These matrices are augmented by advanced underlying analytical methods to enable the quick evaluation of growth and risk within market sectors. Furthermore, our system enables the aggregation of point of sale data in geographical views that provide analysts with the ability to explore the impact of regional demographics and trends. Additionally, overview and detailed information is provided through a series of coordinated multiple views. In order to demonstrate the effectiveness of our system, we provide two use-case scenarios as well as feedback from market analysts.},
	language = {en},
	number = {3pt3},
	urldate = {2024-06-28},
	journal = {Computer Graphics Forum},
	author = {Ko, S. and Maciejewski, R. and Jang, Y. and Ebert, D. S.},
	year = {2012},
	note = {\_eprint: https://onlinelibrary.wiley.com/doi/pdf/10.1111/j.1467-8659.2012.03117.x},
	keywords = {Business Intelligence, Competitive Intelligence, Geospatial, I.3.3 Computer Graphics: Pixel-based visualization, Linked Views, Market Analysis—, Multi-variate, Temporal},
	pages = {1245--1254},
}

@article{heimerl_visual_2012,
	title = {Visual {Classifier} {Training} for {Text} {Document} {Retrieval}},
	volume = {18},
	issn = {1941-0506},
	url = {https://ieeexplore.ieee.org/document/6327290},
	doi = {10.1109/TVCG.2012.277},
	abstract = {Performing exhaustive searches over a large number of text documents can be tedious, since it is very hard to formulate search queries or define filter criteria that capture an analyst's information need adequately. Classification through machine learning has the potential to improve search and filter tasks encompassing either complex or very specific information needs, individually. Unfortunately, analysts who are knowledgeable in their field are typically not machine learning specialists. Most classification methods, however, require a certain expertise regarding their parametrization to achieve good results. Supervised machine learning algorithms, in contrast, rely on labeled data, which can be provided by analysts. However, the effort for labeling can be very high, which shifts the problem from composing complex queries or defining accurate filters to another laborious task, in addition to the need for judging the trained classifier's quality. We therefore compare three approaches for interactive classifier training in a user study. All of the approaches are potential candidates for the integration into a larger retrieval system. They incorporate active learning to various degrees in order to reduce the labeling effort as well as to increase effectiveness. Two of them encompass interactive visualization for letting users explore the status of the classifier in context of the labeled documents, as well as for judging the quality of the classifier in iterative feedback loops. We see our work as a step towards introducing user controlled classification methods in addition to text search and filtering for increasing recall in analytics scenarios involving large corpora.},
	number = {12},
	urldate = {2024-06-28},
	journal = {IEEE Transactions on Visualization and Computer Graphics},
	author = {Heimerl, Florian and Koch, Steffen and Bosch, Harald and Ertl, Thomas},
	month = dec,
	year = {2012},
	note = {Conference Name: IEEE Transactions on Visualization and Computer Graphics},
	keywords = {Classification, Human computer interaction, Information retrieval, Learning systems, Performance evaluation, Training data, Visual analytics, active learning, classification, human computer interaction, information retrieval, user evaluation},
	pages = {2839--2848},
}

@article{cao_whisper_2012,
	title = {Whisper: {Tracing} the {Spatiotemporal} {Process} of {Information} {Diffusion} in {Real} {Time}},
	volume = {18},
	issn = {1941-0506},
	shorttitle = {Whisper},
	url = {https://ieeexplore.ieee.org/document/6327271},
	doi = {10.1109/TVCG.2012.291},
	abstract = {When and where is an idea dispersed? Social media, like Twitter, has been increasingly used for exchanging information, opinions and emotions about events that are happening across the world. Here we propose a novel visualization design, “Whisper”, for tracing the process of information diffusion in social media in real time. Our design highlights three major characteristics of diffusion processes in social media: the temporal trend, social-spatial extent, and community response of a topic of interest. Such social, spatiotemporal processes are conveyed based on a sunflower metaphor whose seeds are often dispersed far away. In Whisper, we summarize the collective responses of communities on a given topic based on how tweets were retweeted by groups of users, through representing the sentiments extracted from the tweets, and tracing the pathways of retweets on a spatial hierarchical layout. We use an efficient flux line-drawing algorithm to trace multiple pathways so the temporal and spatial patterns can be identified even for a bursty event. A focused diffusion series highlights key roles such as opinion leaders in the diffusion process. We demonstrate how our design facilitates the understanding of when and where a piece of information is dispersed and what are the social responses of the crowd, for large-scale events including political campaigns and natural disasters. Initial feedback from domain experts suggests promising use for today's information consumption and dispersion in the wild.},
	number = {12},
	urldate = {2024-06-28},
	journal = {IEEE Transactions on Visualization and Computer Graphics},
	author = {Cao, Nan and Lin, Yu-Ru and Sun, Xiaohua and Lazer, David and Liu, Shixia and Qu, Huamin},
	month = dec,
	year = {2012},
	note = {Conference Name: IEEE Transactions on Visualization and Computer Graphics},
	keywords = {Diffusion processes, Information visualization, Media, Monitoring, Real-time systems, Social media, Social network services, Twitter, contagion, information diffusion, microblogging, spatiotemporal patterns},
	pages = {2649--2658},
}

@inproceedings{keim_challenges_2006,
	title = {Challenges in {Visual} {Data} {Analysis}},
	url = {https://ieeexplore.ieee.org/document/1648235},
	doi = {10.1109/IV.2006.31},
	abstract = {In today's applications data is produced at unprecedented rates. While the capacity to collect and store new data grows rapidly, the ability to analyze these data volumes increases at much lower pace. This gap leads to new challenges in the analysis process, since analysts, decision makers, engineers, or emergency response teams depend on information "concealed" in the data. The emerging field of visual analytics focuses on handling massive, heterogenous, and dynamic volumes of information through integration of human judgement by means of visual representations and interaction techniques in the analysis process. Furthermore, it is the combination of related research areas including visualization, data mining, and statistics that turns visual analytics into a promising field of research. This paper aims at providing an overview of visual analytics, its scope and concepts, and details the most important technical research challenges in the field},
	urldate = {2024-06-28},
	booktitle = {Tenth {International} {Conference} on {Information} {Visualisation} ({IV}'06)},
	author = {Keim, D.A. and Mansmann, F. and Schneidewind, J. and Ziegler, H.},
	month = jul,
	year = {2006},
	note = {ISSN: 2375-0138},
	keywords = {Application software, Data analysis, Data engineering, Data mining, Data visualization, Humans, Information analysis, Space exploration, Statistical analysis, Visual analytics},
	pages = {9--16},
}

@article{wu_metabopolis_2019,
	title = {Metabopolis: scalable network layout for biological pathway diagrams in urban map style},
	volume = {20},
	issn = {1471-2105},
	shorttitle = {Metabopolis},
	url = {https://doi.org/10.1186/s12859-019-2779-4},
	doi = {10.1186/s12859-019-2779-4},
	abstract = {Biological pathways represent chains of molecular interactions in biological systems that jointly form complex dynamic networks. The network structure changes from the significance of biological experiments and layout algorithms often sacrifice low-level details to maintain high-level information, which complicates the entire image to large biochemical systems such as human metabolic pathways.},
	number = {1},
	urldate = {2024-06-28},
	journal = {BMC Bioinformatics},
	author = {Wu, Hsiang-Yun and Nöllenburg, Martin and Sousa, Filipa L. and Viola, Ivan},
	month = apr,
	year = {2019},
	keywords = {Biological pathways, Edge routing, Floor planning, Graph drawing, Map metaphor, Orthogonal layout},
	pages = {187},
}

@article{mayorga_splatterplots_2013,
	title = {Splatterplots: {Overcoming} {Overdraw} in {Scatter} {Plots}},
	volume = {19},
	issn = {1941-0506},
	shorttitle = {Splatterplots},
	url = {https://ieeexplore.ieee.org/document/6484064},
	doi = {10.1109/TVCG.2013.65},
	abstract = {We introduce Splatterplots, a novel presentation of scattered data that enables visualizations that scale beyond standard scatter plots. Traditional scatter plots suffer from overdraw (overlapping glyphs) as the number of points per unit area increases. Overdraw obscures outliers, hides data distributions, and makes the relationship among subgroups of the data difficult to discern. To address these issues, Splatterplots abstract away information such that the density of data shown in any unit of screen space is bounded, while allowing continuous zoom to reveal abstracted details. Abstraction automatically groups dense data points into contours and samples remaining points. We combine techniques for abstraction with perceptually based color blending to reveal the relationship between data subgroups. The resulting visualizations represent the dense regions of each subgroup of the data set as smooth closed shapes and show representative outliers explicitly. We present techniques that leverage the GPU for Splatterplot computation and rendering, enabling interaction with massive data sets. We show how Splatterplots can be an effective alternative to traditional methods of displaying scatter data communicating data trends, outliers, and data set relationships much like traditional scatter plots, but scaling to data sets of higher density and up to millions of points on the screen.},
	number = {9},
	urldate = {2024-06-28},
	journal = {IEEE Transactions on Visualization and Computer Graphics},
	author = {Mayorga, Adrian and Gleicher, Michael},
	month = sep,
	year = {2013},
	note = {Conference Name: IEEE Transactions on Visualization and Computer Graphics},
	keywords = {Clutter, Data visualization, Encoding, Image color analysis, Scalability issues, Shape, Visualization, perception theory, statistical graphics, visual design},
	pages = {1526--1538},
}

@incollection{shneiderman_eyes_2003,
	address = {San Francisco},
	series = {Interactive {Technologies}},
	title = {The {Eyes} {Have} {It}: {A} {Task} by {Data} {Type} {Taxonomy} for {Information} {Visualizations}},
	isbn = {978-1-55860-915-0},
	shorttitle = {The {Eyes} {Have} {It}},
	url = {https://www.sciencedirect.com/science/article/pii/B9781558609150500469},
	abstract = {A useful starting point for designing advanced graphical user interfaces is the Visual Information-Seeking Mantra: overview first, zoom and filter, then details on demand. But this is only a starting point in trying to understand the rich and varied set of information visualizations that have been proposed in recent years. This paper offers a task by data type taxonomy with seven data types (one-, two-, three-dimensional data, temporal and multi-dimensional data, and tree and network data) and seven tasks (overview, zoom, filter, details-on-demand, relate, history, and extracts).Everything points to the conclusion that the phrase ‘the language of art’ is more than a loose metaphor, that even to describe the visible world in images we need a developed system of schemata. E. H. Gombrich Art and Illusion, 1959 (p. 76)},
	urldate = {2024-06-28},
	booktitle = {The {Craft} of {Information} {Visualization}},
	publisher = {Morgan Kaufmann},
	author = {Shneiderman, Ben},
	editor = {Bederson, BENJAMIN B. and Shneiderman, BEN},
	month = jan,
	year = {2003},
	doi = {10.1016/B978-155860915-0/50046-9},
	pages = {364--371},
}
